# Supplementary material for: Targeted DNA ADP-ribosylation triggers templated repair in bacteria and base mutagenesis in eukaryotes
Source: Nat Biotechnol. 2025 Sep 4;44(7):1190–201. doi: 10.1038/s41587-025-02802-w (PMC13368585; doi:10.1038/s41587-025-02802-w)
Supplement: Supplementary file 5 — Source data for supplementary figures. [file 41587_2025_2802_MOESM5_ESM.xlsx]

## Sheet: Supp Fig 2
Time (hh:mm:ss)	pCBS-4781 rep1	pCBS-4781 rep2	pCBS-4781 rep3	pCBS-4800 rep1	pCBS-4800 rep2	pCBS-4800 rep3	pCBS-6738 rep1	pCBS-6738 rep2	pCBS-6738 rep3	pCBS-6739 rep1	pCBS-6739 rep2	pCBS-6739 rep3	pCBS-6743 rep1	pCBS-6743 rep2	pCBS-6743 rep3	pCBS-6744 rep1	pCBS-6744 rep2	pCBS-6744 rep3	pCBS-6742 rep1	pCBS-6742 rep2	pCBS-6742 rep3	pCBS-6741 rep1	pCBS-6741 rep2	pCBS-6741 rep3	pCBS-6745 rep1	pCBS-6745 rep2	pCBS-6745 rep3	LB.blank 1	LB.blank 2	LB.blank 3
00:02:15	0.134	0.122	0.147	0.118	0.173	0.151	0.136	0.119	0.164	0.172	0.124	0.138	0.146	0.115	0.147	0.133	0.118	0.133	0.129	0.116	0.126	0.132	0.107	0.13	0.133	0.12	0.137	0.098	0.098	0.098
00:05:15	0.135	0.121	0.149	0.118	0.172	0.152	0.137	0.119	0.165	0.173	0.125	0.138	0.146	0.113	0.147	0.133	0.118	0.134	0.129	0.117	0.126	0.132	0.107	0.131	0.134	0.121	0.138	0.097	0.098	0.098
00:08:15	0.135	0.121	0.15	0.119	0.175	0.156	0.137	0.12	0.167	0.176	0.125	0.139	0.147	0.111	0.149	0.133	0.118	0.134	0.129	0.117	0.127	0.133	0.107	0.132	0.134	0.121	0.139	0.097	0.098	0.098
00:11:15	0.136	0.121	0.152	0.12	0.178	0.158	0.139	0.12	0.17	0.178	0.126	0.14	0.148	0.111	0.151	0.135	0.118	0.136	0.13	0.118	0.128	0.134	0.107	0.133	0.135	0.122	0.141	0.097	0.098	0.098
00:14:15	0.138	0.12	0.154	0.12	0.179	0.16	0.14	0.122	0.17	0.182	0.127	0.141	0.15	0.11	0.153	0.137	0.119	0.138	0.131	0.118	0.129	0.135	0.108	0.134	0.136	0.123	0.142	0.097	0.098	0.098
00:17:15	0.139	0.122	0.156	0.121	0.181	0.163	0.142	0.123	0.172	0.185	0.128	0.141	0.152	0.11	0.155	0.139	0.12	0.14	0.133	0.119	0.131	0.136	0.108	0.136	0.138	0.123	0.144	0.097	0.098	0.098
00:20:15	0.141	0.121	0.159	0.123	0.183	0.166	0.144	0.124	0.176	0.19	0.13	0.143	0.154	0.11	0.158	0.141	0.121	0.141	0.134	0.12	0.132	0.138	0.109	0.139	0.14	0.125	0.147	0.097	0.098	0.098
00:23:15	0.143	0.122	0.162	0.124	0.187	0.167	0.147	0.126	0.179	0.195	0.131	0.145	0.157	0.111	0.162	0.143	0.122	0.144	0.136	0.122	0.134	0.14	0.11	0.14	0.142	0.126	0.149	0.097	0.098	0.098
00:26:15	0.145	0.123	0.165	0.125	0.187	0.172	0.149	0.128	0.181	0.199	0.133	0.146	0.159	0.11	0.165	0.144	0.123	0.146	0.138	0.123	0.136	0.142	0.11	0.143	0.145	0.128	0.152	0.097	0.098	0.098
00:29:15	0.148	0.123	0.169	0.127	0.192	0.179	0.151	0.129	0.184	0.205	0.135	0.148	0.163	0.11	0.168	0.148	0.125	0.149	0.141	0.125	0.138	0.145	0.111	0.146	0.148	0.129	0.154	0.097	0.098	0.098
00:32:15	0.151	0.124	0.173	0.129	0.192	0.182	0.155	0.131	0.186	0.211	0.137	0.15	0.166	0.111	0.172	0.15	0.126	0.151	0.143	0.126	0.14	0.146	0.112	0.148	0.149	0.131	0.157	0.098	0.098	0.098
00:35:15	0.153	0.125	0.176	0.13	0.196	0.184	0.158	0.133	0.192	0.216	0.139	0.152	0.169	0.111	0.176	0.154	0.128	0.154	0.145	0.128	0.143	0.15	0.113	0.151	0.154	0.133	0.16	0.097	0.098	0.098
00:38:15	0.156	0.126	0.18	0.132	0.199	0.188	0.161	0.135	0.194	0.221	0.142	0.154	0.173	0.112	0.18	0.157	0.13	0.158	0.149	0.13	0.145	0.154	0.114	0.154	0.158	0.136	0.165	0.097	0.098	0.098
00:41:15	0.16	0.127	0.185	0.134	0.2	0.193	0.165	0.137	0.197	0.226	0.144	0.158	0.177	0.112	0.185	0.161	0.132	0.162	0.152	0.132	0.148	0.157	0.115	0.158	0.161	0.138	0.168	0.097	0.098	0.098
00:44:15	0.163	0.129	0.19	0.137	0.205	0.196	0.169	0.14	0.201	0.232	0.147	0.16	0.182	0.113	0.19	0.165	0.134	0.166	0.156	0.135	0.153	0.161	0.116	0.162	0.165	0.141	0.174	0.097	0.098	0.098
00:47:15	0.168	0.13	0.196	0.139	0.207	0.2	0.173	0.142	0.206	0.237	0.15	0.164	0.186	0.113	0.195	0.17	0.137	0.17	0.16	0.137	0.155	0.166	0.118	0.166	0.171	0.144	0.179	0.099	0.098	0.098
00:50:15	0.172	0.132	0.201	0.142	0.21	0.204	0.177	0.145	0.21	0.244	0.153	0.168	0.191	0.114	0.2	0.175	0.14	0.175	0.164	0.14	0.16	0.169	0.119	0.171	0.176	0.147	0.183	0.097	0.098	0.098
00:53:15	0.174	0.133	0.206	0.144	0.214	0.209	0.182	0.148	0.215	0.25	0.157	0.172	0.196	0.115	0.205	0.179	0.143	0.18	0.168	0.143	0.164	0.174	0.121	0.175	0.18	0.15	0.188	0.097	0.098	0.098
00:56:15	0.18	0.135	0.211	0.147	0.218	0.214	0.186	0.152	0.221	0.256	0.16	0.175	0.2	0.115	0.211	0.185	0.146	0.184	0.173	0.146	0.168	0.179	0.123	0.18	0.186	0.154	0.193	0.097	0.098	0.098
00:59:15	0.185	0.138	0.216	0.152	0.223	0.218	0.19	0.155	0.225	0.261	0.165	0.179	0.205	0.117	0.216	0.19	0.149	0.189	0.177	0.15	0.173	0.183	0.125	0.185	0.191	0.158	0.199	0.1	0.098	0.098
01:02:15	0.189	0.139	0.22	0.155	0.229	0.225	0.194	0.159	0.229	0.269	0.169	0.184	0.211	0.118	0.22	0.196	0.153	0.194	0.183	0.154	0.177	0.19	0.127	0.189	0.198	0.162	0.204	0.097	0.098	0.098
01:05:15	0.193	0.141	0.226	0.158	0.231	0.227	0.198	0.163	0.234	0.276	0.172	0.188	0.215	0.119	0.226	0.2	0.157	0.199	0.188	0.157	0.18	0.194	0.129	0.194	0.203	0.167	0.21	0.097	0.098	0.098
01:08:15	0.198	0.144	0.232	0.163	0.237	0.233	0.203	0.166	0.239	0.283	0.177	0.194	0.222	0.121	0.232	0.206	0.161	0.204	0.192	0.162	0.186	0.2	0.131	0.199	0.208	0.172	0.215	0.098	0.098	0.098
01:11:15	0.202	0.147	0.238	0.166	0.24	0.24	0.207	0.17	0.244	0.289	0.181	0.197	0.225	0.122	0.238	0.212	0.166	0.209	0.198	0.166	0.191	0.206	0.134	0.204	0.214	0.176	0.222	0.102	0.098	0.098
01:14:15	0.205	0.15	0.244	0.171	0.245	0.245	0.212	0.174	0.249	0.298	0.185	0.204	0.232	0.124	0.245	0.217	0.17	0.215	0.203	0.17	0.196	0.211	0.137	0.21	0.219	0.181	0.227	0.097	0.098	0.098
01:17:15	0.211	0.154	0.252	0.174	0.248	0.252	0.216	0.178	0.255	0.306	0.19	0.207	0.236	0.125	0.251	0.222	0.175	0.219	0.208	0.175	0.2	0.217	0.139	0.214	0.225	0.185	0.233	0.097	0.098	0.098
01:20:15	0.217	0.158	0.259	0.178	0.253	0.257	0.222	0.181	0.26	0.312	0.195	0.213	0.243	0.127	0.259	0.229	0.18	0.225	0.214	0.179	0.204	0.223	0.142	0.219	0.232	0.19	0.239	0.1	0.098	0.098
01:23:15	0.222	0.162	0.266	0.183	0.258	0.264	0.227	0.186	0.266	0.322	0.198	0.219	0.249	0.129	0.265	0.236	0.185	0.233	0.22	0.183	0.209	0.23	0.146	0.226	0.239	0.195	0.249	0.098	0.098	0.098
01:26:15	0.227	0.165	0.273	0.187	0.266	0.27	0.232	0.189	0.279	0.33	0.203	0.226	0.255	0.132	0.271	0.243	0.19	0.24	0.226	0.188	0.216	0.236	0.149	0.231	0.244	0.201	0.256	0.097	0.098	0.098
01:29:15	0.233	0.17	0.281	0.191	0.268	0.278	0.239	0.194	0.287	0.338	0.208	0.233	0.263	0.134	0.28	0.25	0.194	0.248	0.234	0.194	0.223	0.246	0.154	0.239	0.252	0.205	0.261	0.098	0.098	0.098
01:32:15	0.241	0.174	0.293	0.197	0.276	0.284	0.246	0.199	0.293	0.349	0.213	0.242	0.27	0.137	0.286	0.259	0.2	0.254	0.241	0.199	0.231	0.255	0.158	0.248	0.259	0.212	0.269	0.098	0.098	0.098
01:35:15	0.247	0.179	0.302	0.203	0.283	0.291	0.251	0.204	0.303	0.356	0.22	0.25	0.277	0.139	0.297	0.264	0.206	0.261	0.248	0.205	0.237	0.261	0.162	0.254	0.266	0.218	0.278	0.098	0.098	0.098
01:38:15	0.252	0.182	0.31	0.206	0.288	0.298	0.257	0.207	0.305	0.364	0.225	0.257	0.283	0.142	0.307	0.271	0.212	0.269	0.256	0.211	0.242	0.269	0.167	0.263	0.275	0.224	0.288	0.103	0.098	0.098
01:41:15	0.259	0.186	0.318	0.213	0.292	0.305	0.262	0.213	0.313	0.377	0.231	0.264	0.292	0.146	0.315	0.278	0.218	0.28	0.264	0.217	0.25	0.276	0.171	0.272	0.283	0.231	0.306	0.097	0.098	0.098
01:44:15	0.263	0.191	0.325	0.219	0.302	0.314	0.267	0.218	0.319	0.386	0.238	0.271	0.299	0.149	0.323	0.285	0.224	0.289	0.271	0.223	0.261	0.283	0.177	0.281	0.293	0.236	0.31	0.097	0.098	0.098
01:47:15	0.269	0.196	0.332	0.225	0.303	0.32	0.275	0.222	0.326	0.398	0.245	0.278	0.303	0.152	0.328	0.296	0.23	0.295	0.277	0.228	0.271	0.294	0.182	0.29	0.303	0.243	0.318	0.097	0.098	0.098
01:50:15	0.278	0.201	0.34	0.231	0.312	0.328	0.285	0.229	0.333	0.419	0.251	0.285	0.31	0.157	0.334	0.307	0.238	0.303	0.286	0.237	0.276	0.302	0.188	0.296	0.311	0.253	0.323	0.098	0.098	0.098
01:53:15	0.284	0.207	0.346	0.236	0.318	0.335	0.291	0.234	0.339	0.427	0.258	0.292	0.317	0.161	0.342	0.312	0.245	0.309	0.296	0.243	0.282	0.311	0.193	0.302	0.323	0.262	0.332	0.102	0.098	0.098
01:56:15	0.292	0.214	0.352	0.241	0.324	0.341	0.296	0.238	0.344	0.432	0.263	0.299	0.327	0.166	0.35	0.321	0.253	0.317	0.304	0.252	0.288	0.322	0.199	0.307	0.332	0.271	0.34	0.098	0.098	0.098
01:59:15	0.299	0.22	0.36	0.247	0.329	0.348	0.3	0.245	0.356	0.442	0.27	0.306	0.333	0.169	0.354	0.33	0.26	0.322	0.314	0.259	0.297	0.328	0.205	0.317	0.34	0.278	0.347	0.097	0.098	0.098
02:02:15	0.305	0.225	0.366	0.253	0.336	0.358	0.309	0.25	0.356	0.451	0.281	0.313	0.34	0.17	0.363	0.338	0.267	0.333	0.321	0.266	0.309	0.339	0.212	0.33	0.351	0.283	0.356	0.097	0.098	0.098
02:05:15	0.308	0.23	0.374	0.255	0.342	0.364	0.31	0.255	0.372	0.456	0.291	0.321	0.344	0.175	0.368	0.343	0.273	0.339	0.33	0.274	0.312	0.347	0.217	0.331	0.36	0.291	0.364	0.097	0.098	0.098
02:08:15	0.316	0.235	0.379	0.263	0.351	0.374	0.315	0.261	0.372	0.464	0.297	0.328	0.351	0.179	0.376	0.349	0.28	0.346	0.337	0.281	0.321	0.357	0.225	0.342	0.367	0.298	0.37	0.098	0.098	0.098
02:11:15	0.323	0.242	0.386	0.269	0.357	0.38	0.321	0.266	0.373	0.47	0.303	0.336	0.359	0.184	0.38	0.355	0.285	0.356	0.344	0.291	0.328	0.364	0.231	0.349	0.375	0.305	0.375	0.1	0.097	0.098
02:14:15	0.329	0.247	0.392	0.272	0.361	0.386	0.325	0.271	0.384	0.478	0.311	0.343	0.362	0.189	0.387	0.364	0.292	0.361	0.353	0.295	0.331	0.375	0.238	0.354	0.382	0.312	0.383	0.097	0.098	0.097
02:17:15	0.334	0.253	0.399	0.281	0.369	0.393	0.33	0.276	0.387	0.484	0.317	0.351	0.369	0.193	0.392	0.369	0.299	0.369	0.361	0.304	0.339	0.384	0.244	0.36	0.391	0.321	0.391	0.097	0.098	0.098
02:20:15	0.34	0.256	0.403	0.284	0.377	0.402	0.334	0.28	0.39	0.488	0.323	0.358	0.372	0.197	0.396	0.377	0.304	0.376	0.369	0.31	0.351	0.39	0.251	0.371	0.401	0.328	0.399	0.097	0.098	0.097
02:23:15	0.346	0.262	0.407	0.287	0.382	0.409	0.338	0.285	0.395	0.489	0.327	0.364	0.374	0.201	0.402	0.385	0.31	0.383	0.376	0.317	0.36	0.399	0.258	0.38	0.41	0.335	0.404	0.097	0.097	0.098
02:26:15	0.351	0.267	0.414	0.294	0.384	0.414	0.342	0.289	0.406	0.5	0.334	0.371	0.379	0.207	0.406	0.393	0.318	0.389	0.385	0.325	0.36	0.408	0.265	0.38	0.413	0.34	0.416	0.097	0.098	0.098
02:29:15	0.357	0.273	0.419	0.303	0.394	0.423	0.348	0.295	0.404	0.505	0.341	0.378	0.384	0.211	0.409	0.397	0.324	0.39	0.391	0.332	0.371	0.412	0.27	0.391	0.422	0.348	0.414	0.1	0.098	0.098
02:32:15	0.363	0.277	0.422	0.305	0.4	0.428	0.349	0.299	0.41	0.509	0.345	0.385	0.389	0.216	0.414	0.402	0.329	0.398	0.397	0.34	0.378	0.421	0.277	0.399	0.433	0.356	0.422	0.097	0.098	0.097
02:35:15	0.366	0.281	0.43	0.309	0.403	0.432	0.351	0.3	0.412	0.513	0.35	0.391	0.391	0.222	0.415	0.409	0.335	0.402	0.404	0.341	0.381	0.429	0.283	0.402	0.438	0.363	0.424	0.097	0.098	0.098
02:38:15	0.37	0.289	0.433	0.317	0.412	0.441	0.359	0.306	0.421	0.522	0.357	0.4	0.396	0.227	0.422	0.415	0.341	0.409	0.413	0.353	0.391	0.437	0.291	0.409	0.447	0.369	0.433	0.097	0.097	0.098
02:41:15	0.376	0.293	0.438	0.322	0.414	0.448	0.361	0.308	0.416	0.522	0.363	0.406	0.399	0.231	0.424	0.419	0.346	0.415	0.42	0.358	0.393	0.443	0.296	0.413	0.453	0.376	0.439	0.097	0.097	0.098
02:44:15	0.377	0.297	0.441	0.326	0.422	0.453	0.364	0.311	0.426	0.527	0.37	0.414	0.402	0.234	0.426	0.424	0.353	0.419	0.422	0.366	0.397	0.454	0.302	0.416	0.459	0.383	0.443	0.097	0.097	0.098
02:47:15	0.384	0.303	0.446	0.327	0.424	0.458	0.364	0.314	0.423	0.532	0.377	0.418	0.408	0.239	0.43	0.427	0.36	0.421	0.431	0.368	0.404	0.461	0.31	0.426	0.465	0.388	0.445	0.098	0.097	0.097
02:50:15	0.389	0.306	0.447	0.331	0.43	0.463	0.367	0.318	0.429	0.534	0.382	0.426	0.409	0.242	0.432	0.43	0.364	0.428	0.439	0.376	0.408	0.466	0.316	0.423	0.472	0.395	0.459	0.098	0.098	0.098
02:53:15	0.388	0.312	0.451	0.341	0.437	0.471	0.372	0.323	0.427	0.542	0.389	0.429	0.411	0.247	0.436	0.438	0.37	0.434	0.445	0.384	0.42	0.472	0.325	0.436	0.479	0.401	0.464	0.097	0.097	0.097
02:56:15	0.392	0.315	0.454	0.344	0.437	0.477	0.374	0.324	0.433	0.544	0.393	0.437	0.413	0.251	0.438	0.439	0.374	0.438	0.448	0.39	0.425	0.475	0.332	0.444	0.482	0.408	0.464	0.097	0.097	0.097
02:59:15	0.397	0.32	0.461	0.345	0.441	0.478	0.373	0.326	0.431	0.549	0.399	0.443	0.414	0.256	0.439	0.444	0.38	0.438	0.454	0.39	0.427	0.479	0.339	0.449	0.486	0.411	0.479	0.097	0.097	0.097
03:02:15	0.398	0.324	0.461	0.354	0.451	0.488	0.378	0.33	0.439	0.555	0.401	0.448	0.42	0.257	0.444	0.448	0.385	0.448	0.464	0.401	0.439	0.492	0.346	0.456	0.495	0.419	0.482	0.097	0.098	0.097
03:05:15	0.403	0.33	0.465	0.36	0.451	0.49	0.379	0.332	0.434	0.56	0.409	0.454	0.419	0.264	0.443	0.449	0.39	0.445	0.472	0.407	0.448	0.496	0.35	0.462	0.5	0.425	0.504	0.098	0.098	0.097
03:08:15	0.406	0.334	0.468	0.366	0.454	0.495	0.38	0.334	0.44	0.561	0.411	0.459	0.422	0.267	0.443	0.455	0.395	0.447	0.474	0.411	0.442	0.503	0.357	0.464	0.507	0.435	0.49	0.098	0.097	0.097
03:11:15	0.406	0.338	0.469	0.37	0.459	0.5	0.381	0.337	0.438	0.562	0.418	0.465	0.422	0.272	0.447	0.457	0.399	0.456	0.482	0.419	0.446	0.511	0.363	0.464	0.509	0.435	0.492	0.097	0.097	0.097
03:14:15	0.409	0.342	0.471	0.374	0.466	0.506	0.383	0.338	0.436	0.566	0.423	0.467	0.423	0.274	0.448	0.459	0.404	0.461	0.486	0.423	0.461	0.513	0.37	0.474	0.512	0.443	0.495	0.097	0.097	0.097
03:17:15	0.416	0.346	0.472	0.376	0.47	0.512	0.384	0.34	0.434	0.569	0.43	0.474	0.424	0.279	0.449	0.464	0.406	0.464	0.491	0.427	0.463	0.52	0.377	0.481	0.523	0.445	0.501	0.097	0.097	0.097
03:20:15	0.414	0.352	0.476	0.378	0.472	0.513	0.385	0.34	0.44	0.575	0.435	0.48	0.426	0.283	0.449	0.464	0.411	0.462	0.499	0.434	0.468	0.525	0.383	0.478	0.528	0.453	0.519	0.097	0.097	0.097
03:23:15	0.416	0.355	0.478	0.385	0.479	0.519	0.387	0.344	0.445	0.581	0.44	0.486	0.428	0.29	0.451	0.469	0.415	0.465	0.503	0.441	0.474	0.532	0.391	0.491	0.531	0.457	0.508	0.1	0.097	0.097
03:26:15	0.418	0.359	0.48	0.389	0.479	0.52	0.387	0.344	0.443	0.583	0.444	0.491	0.431	0.292	0.451	0.47	0.419	0.466	0.509	0.445	0.47	0.539	0.397	0.487	0.538	0.46	0.519	0.097	0.097	0.097
03:29:15	0.422	0.361	0.483	0.391	0.485	0.527	0.387	0.346	0.44	0.585	0.448	0.495	0.43	0.295	0.453	0.472	0.422	0.473	0.512	0.45	0.48	0.541	0.403	0.495	0.544	0.468	0.509	0.097	0.097	0.097
03:32:15	0.425	0.363	0.484	0.396	0.486	0.53	0.386	0.345	0.446	0.585	0.455	0.499	0.432	0.299	0.452	0.476	0.425	0.473	0.51	0.452	0.482	0.549	0.408	0.5	0.551	0.472	0.52	0.097	0.097	0.097
03:35:15	0.425	0.368	0.486	0.397	0.492	0.537	0.388	0.347	0.441	0.589	0.456	0.504	0.43	0.302	0.453	0.475	0.429	0.477	0.522	0.459	0.49	0.547	0.412	0.497	0.554	0.478	0.535	0.097	0.097	0.097
03:38:15	0.43	0.372	0.487	0.398	0.493	0.538	0.391	0.348	0.446	0.596	0.461	0.509	0.435	0.304	0.453	0.481	0.433	0.477	0.53	0.464	0.493	0.555	0.419	0.5	0.556	0.481	0.545	0.097	0.097	0.097
03:41:15	0.432	0.374	0.488	0.404	0.499	0.542	0.389	0.348	0.444	0.595	0.467	0.515	0.436	0.31	0.455	0.48	0.434	0.482	0.529	0.468	0.497	0.562	0.427	0.499	0.563	0.485	0.529	0.097	0.097	0.098
03:44:15	0.428	0.377	0.488	0.412	0.501	0.545	0.39	0.349	0.445	0.599	0.472	0.518	0.437	0.313	0.456	0.483	0.439	0.484	0.532	0.471	0.497	0.565	0.431	0.503	0.565	0.49	0.529	0.097	0.097	0.097
03:47:15	0.433	0.38	0.49	0.411	0.505	0.553	0.39	0.351	0.446	0.601	0.476	0.522	0.438	0.315	0.457	0.486	0.44	0.488	0.541	0.479	0.503	0.568	0.436	0.515	0.567	0.496	0.533	0.099	0.097	0.097
03:50:15	0.435	0.382	0.491	0.416	0.508	0.552	0.391	0.353	0.441	0.601	0.478	0.523	0.436	0.318	0.458	0.488	0.443	0.49	0.537	0.482	0.508	0.57	0.442	0.516	0.569	0.5	0.534	0.1	0.097	0.097
03:53:15	0.435	0.386	0.493	0.418	0.51	0.558	0.391	0.352	0.439	0.605	0.484	0.53	0.435	0.323	0.456	0.49	0.448	0.49	0.552	0.486	0.514	0.577	0.448	0.527	0.578	0.501	0.54	0.097	0.097	0.097
03:56:15	0.439	0.39	0.493	0.423	0.514	0.558	0.389	0.353	0.44	0.607	0.488	0.534	0.438	0.325	0.457	0.49	0.45	0.491	0.549	0.49	0.511	0.579	0.454	0.515	0.572	0.507	0.538	0.096	0.097	0.097
03:59:15	0.439	0.388	0.495	0.425	0.517	0.563	0.388	0.354	0.439	0.61	0.49	0.535	0.436	0.325	0.459	0.493	0.451	0.493	0.555	0.497	0.518	0.581	0.459	0.528	0.578	0.513	0.535	0.097	0.097	0.097
04:02:15	0.438	0.391	0.492	0.425	0.518	0.567	0.389	0.352	0.443	0.609	0.493	0.536	0.437	0.325	0.457	0.492	0.452	0.495	0.554	0.497	0.525	0.584	0.465	0.533	0.581	0.519	0.548	0.096	0.097	0.097
04:05:15	0.442	0.394	0.491	0.43	0.521	0.571	0.389	0.353	0.439	0.613	0.499	0.544	0.439	0.329	0.457	0.493	0.452	0.494	0.554	0.503	0.527	0.586	0.468	0.537	0.584	0.519	0.547	0.097	0.097	0.097
04:08:15	0.445	0.395	0.495	0.436	0.526	0.57	0.387	0.354	0.44	0.614	0.503	0.545	0.439	0.331	0.456	0.497	0.458	0.496	0.563	0.505	0.53	0.591	0.476	0.539	0.584	0.526	0.546	0.097	0.097	0.097
04:11:15	0.442	0.398	0.494	0.438	0.529	0.574	0.388	0.354	0.444	0.615	0.505	0.551	0.438	0.335	0.456	0.494	0.458	0.496	0.559	0.509	0.521	0.592	0.482	0.53	0.585	0.526	0.553	0.097	0.097	0.097
04:14:15	0.443	0.397	0.497	0.44	0.533	0.578	0.388	0.355	0.439	0.617	0.507	0.552	0.44	0.335	0.457	0.497	0.462	0.499	0.559	0.516	0.532	0.591	0.485	0.54	0.592	0.53	0.552	0.097	0.097	0.097
04:17:15	0.446	0.404	0.495	0.44	0.532	0.58	0.391	0.357	0.44	0.624	0.515	0.555	0.439	0.339	0.457	0.501	0.462	0.5	0.576	0.52	0.539	0.602	0.49	0.55	0.596	0.532	0.548	0.097	0.097	0.097
04:20:15	0.442	0.403	0.495	0.449	0.533	0.581	0.387	0.357	0.442	0.624	0.514	0.556	0.435	0.339	0.455	0.498	0.463	0.5	0.573	0.518	0.541	0.601	0.495	0.55	0.597	0.534	0.558	0.096	0.097	0.097
04:23:15	0.444	0.406	0.497	0.451	0.535	0.585	0.387	0.358	0.437	0.625	0.519	0.56	0.436	0.342	0.454	0.5	0.466	0.5	0.578	0.526	0.543	0.606	0.5	0.551	0.6	0.535	0.55	0.097	0.097	0.097
04:26:15	0.447	0.406	0.494	0.448	0.54	0.586	0.385	0.356	0.438	0.621	0.522	0.564	0.438	0.343	0.453	0.501	0.468	0.502	0.574	0.525	0.539	0.607	0.503	0.546	0.601	0.54	0.562	0.099	0.097	0.097
04:29:15	0.449	0.405	0.496	0.451	0.542	0.591	0.387	0.357	0.435	0.63	0.526	0.565	0.436	0.342	0.454	0.502	0.467	0.501	0.577	0.528	0.547	0.608	0.505	0.563	0.603	0.541	0.568	0.096	0.097	0.097
04:32:15	0.448	0.408	0.496	0.456	0.542	0.589	0.384	0.358	0.441	0.629	0.527	0.566	0.434	0.344	0.453	0.501	0.471	0.502	0.585	0.532	0.546	0.614	0.513	0.558	0.604	0.543	0.564	0.096	0.097	0.097
04:35:15	0.45	0.408	0.496	0.45	0.545	0.593	0.385	0.357	0.437	0.629	0.531	0.569	0.436	0.344	0.454	0.504	0.47	0.503	0.579	0.536	0.551	0.614	0.516	0.557	0.605	0.546	0.568	0.096	0.097	0.097
04:38:15	0.449	0.409	0.496	0.457	0.548	0.593	0.384	0.357	0.438	0.635	0.532	0.573	0.437	0.345	0.453	0.501	0.472	0.504	0.588	0.537	0.55	0.611	0.521	0.553	0.61	0.548	0.571	0.097	0.097	0.097
04:41:15	0.45	0.409	0.497	0.457	0.55	0.6	0.385	0.358	0.444	0.635	0.536	0.575	0.434	0.346	0.453	0.502	0.472	0.505	0.59	0.542	0.558	0.62	0.524	0.569	0.61	0.551	0.573	0.1	0.097	0.097
04:44:15	0.448	0.411	0.496	0.467	0.55	0.6	0.383	0.357	0.437	0.638	0.538	0.579	0.434	0.347	0.451	0.501	0.473	0.503	0.587	0.54	0.553	0.62	0.528	0.558	0.609	0.554	0.577	0.097	0.097	0.097
04:47:15	0.444	0.413	0.494	0.472	0.558	0.603	0.385	0.358	0.434	0.638	0.539	0.576	0.433	0.348	0.453	0.504	0.476	0.505	0.597	0.547	0.564	0.623	0.534	0.569	0.616	0.555	0.572	0.097	0.097	0.097
04:50:15	0.447	0.416	0.496	0.46	0.555	0.606	0.383	0.358	0.435	0.638	0.542	0.58	0.433	0.349	0.451	0.503	0.476	0.504	0.597	0.553	0.568	0.623	0.536	0.575	0.614	0.56	0.566	0.097	0.097	0.097
04:53:15	0.446	0.412	0.497	0.472	0.556	0.605	0.382	0.357	0.441	0.64	0.541	0.584	0.431	0.349	0.452	0.499	0.476	0.506	0.598	0.55	0.564	0.624	0.535	0.574	0.621	0.562	0.568	0.096	0.097	0.097
04:56:15	0.45	0.412	0.496	0.474	0.556	0.611	0.383	0.357	0.435	0.642	0.547	0.584	0.432	0.347	0.451	0.503	0.477	0.505	0.603	0.554	0.571	0.629	0.543	0.583	0.62	0.563	0.578	0.096	0.097	0.097
04:59:15	0.45	0.414	0.494	0.48	0.56	0.61	0.383	0.357	0.431	0.644	0.548	0.586	0.432	0.348	0.45	0.503	0.477	0.505	0.602	0.56	0.571	0.633	0.548	0.583	0.619	0.561	0.584	0.096	0.097	0.097
05:02:15	0.449	0.415	0.495	0.472	0.562	0.606	0.38	0.356	0.431	0.642	0.549	0.587	0.431	0.35	0.448	0.503	0.478	0.503	0.602	0.558	0.572	0.631	0.548	0.578	0.616	0.565	0.578	0.097	0.097	0.097
05:05:15	0.448	0.415	0.494	0.477	0.56	0.61	0.38	0.355	0.439	0.641	0.554	0.589	0.43	0.348	0.447	0.499	0.478	0.503	0.601	0.555	0.565	0.632	0.551	0.576	0.625	0.568	0.585	0.1	0.097	0.097
05:08:15	0.447	0.42	0.493	0.48	0.565	0.615	0.381	0.357	0.43	0.645	0.557	0.592	0.428	0.349	0.448	0.503	0.478	0.503	0.611	0.563	0.577	0.629	0.553	0.584	0.63	0.57	0.586	0.098	0.097	0.097
05:11:15	0.448	0.418	0.493	0.477	0.566	0.614	0.38	0.357	0.43	0.645	0.559	0.597	0.427	0.35	0.446	0.499	0.48	0.504	0.606	0.565	0.576	0.635	0.556	0.576	0.625	0.57	0.584	0.096	0.097	0.097
05:14:15	0.447	0.418	0.491	0.481	0.567	0.614	0.379	0.355	0.43	0.646	0.56	0.597	0.427	0.349	0.445	0.498	0.479	0.502	0.606	0.562	0.574	0.633	0.557	0.577	0.624	0.574	0.586	0.096	0.097	0.097
05:17:15	0.449	0.416	0.492	0.483	0.569	0.618	0.379	0.355	0.429	0.647	0.562	0.6	0.429	0.349	0.446	0.5	0.478	0.502	0.606	0.569	0.588	0.636	0.56	0.59	0.63	0.575	0.59	0.097	0.097	0.097
05:20:15	0.448	0.42	0.491	0.49	0.571	0.617	0.379	0.356	0.435	0.649	0.565	0.599	0.427	0.348	0.447	0.502	0.48	0.503	0.617	0.569	0.586	0.642	0.566	0.59	0.634	0.573	0.583	0.098	0.097	0.097
05:23:15	0.449	0.418	0.491	0.49	0.572	0.623	0.38	0.356	0.431	0.649	0.566	0.601	0.425	0.346	0.446	0.501	0.478	0.501	0.615	0.576	0.589	0.639	0.565	0.591	0.632	0.579	0.592	0.101	0.097	0.097
05:26:15	0.444	0.418	0.49	0.489	0.572	0.62	0.379	0.353	0.428	0.648	0.564	0.598	0.426	0.348	0.444	0.501	0.481	0.502	0.614	0.577	0.587	0.641	0.565	0.591	0.636	0.578	0.587	0.096	0.097	0.097
05:29:15	0.442	0.418	0.489	0.496	0.572	0.621	0.377	0.356	0.426	0.646	0.571	0.599	0.422	0.347	0.444	0.498	0.48	0.5	0.616	0.572	0.588	0.644	0.568	0.593	0.634	0.58	0.589	0.096	0.097	0.097
05:32:15	0.444	0.419	0.489	0.49	0.577	0.622	0.376	0.354	0.426	0.649	0.57	0.603	0.423	0.348	0.443	0.497	0.481	0.501	0.615	0.579	0.581	0.645	0.572	0.588	0.635	0.581	0.589	0.097	0.097	0.097
05:35:15	0.445	0.418	0.488	0.493	0.578	0.62	0.375	0.353	0.428	0.648	0.576	0.605	0.423	0.346	0.441	0.497	0.48	0.501	0.616	0.579	0.591	0.647	0.569	0.598	0.637	0.583	0.591	0.096	0.097	0.097
05:38:15	0.443	0.418	0.49	0.494	0.578	0.622	0.376	0.351	0.427	0.648	0.575	0.605	0.423	0.346	0.442	0.495	0.478	0.498	0.615	0.582	0.595	0.646	0.573	0.6	0.634	0.587	0.594	0.097	0.097	0.097
05:41:15	0.444	0.419	0.487	0.504	0.577	0.624	0.378	0.353	0.43	0.65	0.58	0.605	0.421	0.347	0.441	0.5	0.477	0.497	0.62	0.584	0.595	0.647	0.58	0.602	0.639	0.583	0.591	0.099	0.097	0.097
05:44:15	0.446	0.417	0.485	0.5	0.578	0.623	0.376	0.351	0.427	0.646	0.578	0.605	0.421	0.345	0.44	0.495	0.479	0.496	0.62	0.584	0.593	0.648	0.579	0.599	0.638	0.585	0.591	0.096	0.097	0.097
05:47:15	0.443	0.417	0.485	0.507	0.578	0.625	0.376	0.353	0.419	0.649	0.581	0.603	0.42	0.343	0.439	0.497	0.479	0.496	0.624	0.587	0.597	0.648	0.581	0.6	0.638	0.588	0.593	0.096	0.097	0.097
05:50:15	0.445	0.416	0.484	0.498	0.579	0.624	0.373	0.349	0.423	0.649	0.581	0.609	0.419	0.345	0.438	0.496	0.479	0.496	0.618	0.586	0.596	0.649	0.581	0.595	0.641	0.588	0.596	0.096	0.097	0.097
05:53:15	0.441	0.419	0.483	0.501	0.578	0.624	0.374	0.349	0.421	0.65	0.584	0.611	0.419	0.346	0.436	0.496	0.48	0.498	0.622	0.585	0.589	0.647	0.587	0.59	0.637	0.588	0.592	0.098	0.097	0.097
05:56:15	0.441	0.419	0.481	0.511	0.581	0.626	0.376	0.35	0.421	0.648	0.582	0.607	0.416	0.345	0.437	0.496	0.478	0.493	0.623	0.588	0.596	0.654	0.586	0.601	0.639	0.591	0.596	0.096	0.097	0.097
05:59:15	0.442	0.418	0.483	0.506	0.581	0.626	0.372	0.35	0.421	0.649	0.583	0.61	0.416	0.345	0.435	0.492	0.477	0.494	0.62	0.589	0.594	0.65	0.589	0.599	0.639	0.59	0.593	0.096	0.097	0.097
06:02:15	0.44	0.418	0.481	0.51	0.584	0.627	0.376	0.351	0.421	0.651	0.586	0.608	0.415	0.344	0.436	0.494	0.477	0.492	0.629	0.593	0.598	0.651	0.59	0.605	0.642	0.594	0.594	0.096	0.097	0.097
06:05:15	0.438	0.415	0.481	0.509	0.583	0.629	0.372	0.35	0.419	0.649	0.586	0.614	0.414	0.342	0.436	0.491	0.474	0.491	0.621	0.59	0.601	0.647	0.584	0.602	0.639	0.593	0.592	0.096	0.097	0.097
06:08:15	0.441	0.416	0.482	0.507	0.585	0.623	0.372	0.348	0.418	0.65	0.586	0.615	0.413	0.343	0.434	0.492	0.476	0.493	0.618	0.592	0.603	0.651	0.589	0.604	0.639	0.596	0.602	0.099	0.097	0.097
06:11:15	0.437	0.415	0.48	0.516	0.582	0.627	0.372	0.349	0.423	0.646	0.59	0.613	0.412	0.344	0.435	0.491	0.475	0.49	0.625	0.594	0.6	0.647	0.593	0.607	0.638	0.594	0.596	0.097	0.097	0.097
06:14:15	0.439	0.417	0.478	0.519	0.585	0.631	0.372	0.348	0.423	0.649	0.588	0.614	0.413	0.342	0.434	0.491	0.474	0.489	0.624	0.595	0.602	0.655	0.592	0.607	0.638	0.593	0.597	0.096	0.097	0.097
06:17:15	0.438	0.414	0.477	0.511	0.584	0.629	0.37	0.348	0.425	0.65	0.589	0.616	0.413	0.342	0.432	0.487	0.474	0.491	0.62	0.596	0.602	0.653	0.593	0.606	0.642	0.593	0.597	0.097	0.097	0.097
06:20:15	0.435	0.412	0.477	0.511	0.585	0.628	0.371	0.348	0.426	0.649	0.589	0.617	0.412	0.34	0.432	0.486	0.475	0.489	0.626	0.597	0.605	0.648	0.592	0.608	0.638	0.594	0.6	0.097	0.097	0.097
06:23:15	0.438	0.415	0.478	0.511	0.588	0.628	0.369	0.347	0.423	0.648	0.592	0.617	0.41	0.342	0.431	0.486	0.474	0.488	0.62	0.595	0.594	0.651	0.597	0.602	0.637	0.594	0.6	0.101	0.097	0.097
06:26:15	0.438	0.415	0.477	0.52	0.589	0.63	0.371	0.348	0.421	0.649	0.591	0.616	0.409	0.34	0.43	0.488	0.473	0.487	0.627	0.597	0.604	0.652	0.598	0.61	0.642	0.595	0.598	0.097	0.097	0.097
06:29:15	0.435	0.413	0.476	0.525	0.585	0.631	0.369	0.347	0.419	0.65	0.593	0.615	0.407	0.34	0.431	0.484	0.473	0.487	0.627	0.601	0.606	0.653	0.601	0.604	0.64	0.595	0.592	0.096	0.097	0.097
06:32:15	0.437	0.412	0.475	0.523	0.584	0.628	0.37	0.347	0.415	0.651	0.596	0.62	0.409	0.338	0.429	0.487	0.47	0.485	0.626	0.601	0.605	0.654	0.6	0.611	0.642	0.596	0.596	0.096	0.097	0.097
06:35:15	0.436	0.414	0.474	0.524	0.587	0.628	0.368	0.346	0.412	0.651	0.595	0.62	0.406	0.34	0.428	0.484	0.471	0.485	0.624	0.599	0.602	0.648	0.597	0.609	0.639	0.596	0.597	0.097	0.097	0.097
06:38:15	0.434	0.412	0.473	0.522	0.585	0.631	0.369	0.346	0.413	0.652	0.593	0.617	0.405	0.338	0.428	0.483	0.469	0.483	0.629	0.604	0.602	0.655	0.604	0.611	0.643	0.595	0.598	0.102	0.097	0.097
06:41:15	0.431	0.412	0.473	0.523	0.589	0.627	0.368	0.345	0.413	0.651	0.596	0.621	0.405	0.339	0.427	0.482	0.471	0.484	0.628	0.595	0.602	0.652	0.601	0.604	0.645	0.595	0.599	0.096	0.097	0.097
06:44:15	0.434	0.41	0.472	0.518	0.587	0.626	0.366	0.344	0.414	0.648	0.593	0.621	0.404	0.338	0.425	0.48	0.469	0.481	0.621	0.598	0.603	0.652	0.596	0.606	0.641	0.599	0.596	0.096	0.097	0.097
06:47:15	0.431	0.412	0.471	0.522	0.585	0.632	0.367	0.345	0.414	0.65	0.595	0.621	0.405	0.337	0.425	0.48	0.468	0.481	0.628	0.602	0.605	0.65	0.602	0.614	0.644	0.597	0.594	0.096	0.097	0.097
06:50:15	0.433	0.408	0.47	0.523	0.587	0.633	0.369	0.345	0.413	0.651	0.595	0.62	0.404	0.335	0.426	0.48	0.467	0.479	0.629	0.603	0.607	0.654	0.603	0.612	0.641	0.596	0.601	0.096	0.097	0.097
06:53:15	0.43	0.411	0.47	0.523	0.587	0.627	0.366	0.343	0.412	0.649	0.594	0.624	0.403	0.337	0.424	0.479	0.467	0.48	0.624	0.599	0.605	0.655	0.601	0.608	0.641	0.599	0.601	0.098	0.097	0.097
06:56:15	0.429	0.409	0.469	0.526	0.585	0.631	0.366	0.344	0.411	0.648	0.594	0.62	0.4	0.335	0.424	0.475	0.466	0.478	0.627	0.6	0.609	0.657	0.601	0.611	0.637	0.599	0.6	0.103	0.097	0.097
06:59:15	0.431	0.409	0.468	0.53	0.589	0.628	0.365	0.342	0.409	0.647	0.598	0.624	0.402	0.336	0.423	0.476	0.466	0.479	0.622	0.599	0.606	0.655	0.6	0.608	0.643	0.599	0.597	0.097	0.097	0.097
07:02:15	0.428	0.407	0.466	0.528	0.587	0.628	0.365	0.343	0.41	0.649	0.597	0.623	0.4	0.335	0.423	0.476	0.464	0.477	0.627	0.602	0.608	0.655	0.602	0.611	0.639	0.599	0.604	0.096	0.097	0.097
07:05:15	0.426	0.406	0.468	0.524	0.585	0.63	0.365	0.341	0.408	0.651	0.597	0.622	0.401	0.334	0.422	0.473	0.462	0.477	0.627	0.602	0.604	0.654	0.603	0.607	0.641	0.598	0.599	0.097	0.097	0.097
07:08:15	0.429	0.406	0.466	0.533	0.587	0.629	0.364	0.342	0.41	0.649	0.596	0.624	0.398	0.335	0.421	0.472	0.464	0.476	0.627	0.601	0.608	0.656	0.605	0.612	0.641	0.597	0.597	0.099	0.097	0.097
07:11:15	0.426	0.407	0.465	0.53	0.587	0.629	0.363	0.339	0.407	0.649	0.598	0.624	0.398	0.334	0.42	0.469	0.462	0.475	0.625	0.601	0.607	0.65	0.605	0.612	0.639	0.599	0.595	0.1	0.097	0.097
07:14:15	0.426	0.406	0.465	0.534	0.587	0.629	0.364	0.339	0.407	0.652	0.599	0.624	0.398	0.332	0.421	0.471	0.461	0.475	0.629	0.605	0.608	0.653	0.604	0.614	0.638	0.597	0.598	0.096	0.097	0.097
07:17:15	0.428	0.404	0.464	0.535	0.589	0.627	0.363	0.339	0.409	0.65	0.598	0.63	0.399	0.332	0.419	0.471	0.46	0.475	0.622	0.599	0.609	0.652	0.602	0.611	0.639	0.599	0.598	0.096	0.097	0.097
07:20:15	0.425	0.402	0.464	0.529	0.588	0.629	0.365	0.339	0.407	0.651	0.6	0.625	0.397	0.331	0.42	0.472	0.46	0.472	0.628	0.603	0.609	0.652	0.605	0.617	0.641	0.596	0.601	0.096	0.097	0.097
07:23:15	0.426	0.404	0.464	0.537	0.586	0.627	0.361	0.339	0.407	0.649	0.601	0.628	0.398	0.332	0.418	0.469	0.459	0.474	0.626	0.602	0.609	0.656	0.606	0.612	0.64	0.599	0.598	0.096	0.097	0.097
07:26:15	0.424	0.404	0.462	0.532	0.588	0.627	0.361	0.338	0.407	0.647	0.601	0.628	0.396	0.332	0.418	0.47	0.459	0.473	0.622	0.603	0.607	0.652	0.604	0.607	0.64	0.6	0.6	0.1	0.097	0.097
07:29:15	0.423	0.4	0.461	0.534	0.588	0.628	0.36	0.338	0.406	0.648	0.601	0.63	0.394	0.33	0.418	0.468	0.458	0.472	0.628	0.601	0.612	0.652	0.6	0.614	0.636	0.596	0.6	0.097	0.097	0.097
07:32:15	0.423	0.401	0.462	0.531	0.589	0.624	0.361	0.337	0.406	0.645	0.601	0.629	0.393	0.331	0.417	0.465	0.456	0.472	0.622	0.603	0.609	0.648	0.606	0.609	0.638	0.599	0.603	0.096	0.097	0.097
07:35:15	0.422	0.401	0.461	0.526	0.586	0.628	0.362	0.338	0.404	0.651	0.597	0.627	0.394	0.329	0.417	0.467	0.457	0.468	0.632	0.604	0.609	0.655	0.61	0.616	0.64	0.599	0.601	0.096	0.097	0.097
07:38:15	0.42	0.402	0.462	0.53	0.591	0.627	0.361	0.339	0.406	0.65	0.6	0.63	0.392	0.329	0.416	0.464	0.457	0.468	0.632	0.604	0.608	0.655	0.607	0.613	0.64	0.599	0.594	0.099	0.097	0.097
07:41:15	0.419	0.402	0.461	0.539	0.589	0.627	0.36	0.337	0.405	0.648	0.602	0.631	0.393	0.33	0.415	0.461	0.457	0.469	0.628	0.602	0.604	0.656	0.608	0.61	0.636	0.6	0.598	0.104	0.097	0.097
07:44:15	0.423	0.399	0.46	0.533	0.588	0.627	0.36	0.337	0.404	0.65	0.6	0.632	0.392	0.328	0.415	0.463	0.454	0.468	0.629	0.604	0.612	0.653	0.606	0.616	0.64	0.6	0.607	0.102	0.097	0.097
07:47:15	0.422	0.4	0.459	0.534	0.588	0.626	0.36	0.337	0.402	0.647	0.604	0.631	0.391	0.327	0.414	0.463	0.453	0.468	0.628	0.606	0.612	0.655	0.607	0.616	0.64	0.597	0.599	0.099	0.097	0.097
07:50:15	0.418	0.4	0.459	0.535	0.59	0.626	0.359	0.336	0.403	0.649	0.604	0.634	0.391	0.328	0.413	0.461	0.452	0.466	0.629	0.603	0.611	0.652	0.61	0.613	0.641	0.6	0.598	0.097	0.097	0.097
07:53:15	0.418	0.397	0.459	0.531	0.588	0.628	0.359	0.336	0.403	0.649	0.599	0.632	0.391	0.326	0.414	0.459	0.452	0.466	0.632	0.607	0.615	0.652	0.608	0.616	0.636	0.598	0.605	0.097	0.097	0.097
07:56:15	0.419	0.396	0.458	0.54	0.587	0.627	0.358	0.334	0.403	0.648	0.598	0.635	0.389	0.326	0.413	0.459	0.452	0.466	0.625	0.602	0.611	0.651	0.605	0.616	0.636	0.598	0.603	0.096	0.097	0.097
07:59:15	0.418	0.396	0.457	0.535	0.588	0.627	0.359	0.335	0.403	0.648	0.601	0.634	0.388	0.326	0.412	0.458	0.451	0.465	0.628	0.604	0.614	0.649	0.606	0.615	0.639	0.598	0.602	0.096	0.097	0.097
08:02:15	0.417	0.395	0.457	0.535	0.588	0.628	0.359	0.335	0.402	0.649	0.603	0.633	0.389	0.325	0.412	0.458	0.45	0.466	0.63	0.607	0.613	0.651	0.609	0.618	0.639	0.598	0.603	0.096	0.097	0.097
08:05:15	0.415	0.396	0.456	0.541	0.587	0.626	0.356	0.334	0.4	0.646	0.602	0.635	0.389	0.326	0.41	0.457	0.451	0.464	0.623	0.602	0.611	0.652	0.607	0.614	0.64	0.598	0.601	0.096	0.097	0.097
08:08:15	0.416	0.394	0.455	0.537	0.587	0.631	0.357	0.334	0.402	0.646	0.602	0.634	0.388	0.324	0.411	0.458	0.449	0.463	0.627	0.604	0.615	0.651	0.607	0.615	0.639	0.598	0.606	0.096	0.097	0.097
08:11:15	0.416	0.395	0.456	0.542	0.589	0.627	0.356	0.333	0.402	0.646	0.602	0.637	0.388	0.325	0.411	0.456	0.448	0.463	0.626	0.603	0.615	0.65	0.606	0.615	0.637	0.602	0.604	0.096	0.097	0.097
08:14:15	0.415	0.395	0.455	0.533	0.586	0.625	0.357	0.334	0.399	0.645	0.6	0.636	0.385	0.323	0.41	0.457	0.448	0.462	0.629	0.606	0.613	0.656	0.61	0.615	0.639	0.6	0.605	0.097	0.097	0.097
08:17:15	0.415	0.393	0.455	0.536	0.586	0.624	0.358	0.334	0.4	0.648	0.603	0.635	0.385	0.323	0.41	0.455	0.446	0.461	0.63	0.609	0.615	0.655	0.61	0.616	0.636	0.599	0.606	0.096	0.097	0.097
08:20:15	0.415	0.394	0.453	0.54	0.588	0.626	0.355	0.334	0.399	0.647	0.604	0.636	0.385	0.324	0.409	0.454	0.446	0.462	0.624	0.602	0.611	0.654	0.607	0.615	0.636	0.601	0.605	0.096	0.097	0.097
08:23:15	0.413	0.394	0.453	0.536	0.588	0.626	0.355	0.333	0.4	0.646	0.605	0.638	0.384	0.324	0.409	0.452	0.448	0.462	0.625	0.604	0.611	0.647	0.608	0.614	0.638	0.602	0.604	0.098	0.097	0.097
08:26:15	0.412	0.393	0.453	0.534	0.586	0.628	0.355	0.332	0.399	0.645	0.603	0.637	0.383	0.323	0.408	0.453	0.446	0.46	0.631	0.608	0.613	0.654	0.611	0.617	0.636	0.601	0.604	0.096	0.097	0.097
08:29:15	0.41	0.392	0.451	0.531	0.586	0.626	0.355	0.334	0.399	0.647	0.601	0.639	0.385	0.321	0.407	0.451	0.444	0.46	0.631	0.607	0.614	0.653	0.613	0.617	0.637	0.598	0.604	0.096	0.097	0.097
08:32:15	0.413	0.39	0.452	0.532	0.585	0.628	0.354	0.332	0.399	0.649	0.604	0.636	0.383	0.321	0.407	0.452	0.444	0.459	0.626	0.604	0.615	0.651	0.608	0.62	0.637	0.6	0.603	0.1	0.097	0.097
08:35:15	0.412	0.392	0.451	0.53	0.587	0.625	0.355	0.332	0.398	0.648	0.605	0.64	0.382	0.321	0.407	0.449	0.444	0.459	0.632	0.605	0.611	0.65	0.609	0.613	0.639	0.599	0.602	0.096	0.097	0.097
08:38:15	0.412	0.389	0.45	0.535	0.586	0.629	0.354	0.331	0.399	0.646	0.604	0.638	0.382	0.32	0.407	0.449	0.443	0.458	0.63	0.607	0.615	0.653	0.607	0.618	0.636	0.599	0.607	0.096	0.097	0.097
08:41:15	0.411	0.39	0.449	0.532	0.584	0.629	0.355	0.331	0.398	0.647	0.604	0.639	0.381	0.32	0.406	0.449	0.441	0.458	0.63	0.606	0.616	0.65	0.611	0.617	0.634	0.599	0.606	0.097	0.097	0.097
08:44:15	0.412	0.389	0.449	0.535	0.583	0.629	0.354	0.331	0.397	0.647	0.604	0.638	0.381	0.319	0.405	0.448	0.442	0.457	0.632	0.607	0.618	0.65	0.61	0.619	0.634	0.597	0.605	0.102	0.097	0.097
08:47:15	0.409	0.39	0.449	0.533	0.586	0.627	0.352	0.331	0.398	0.647	0.604	0.64	0.381	0.321	0.404	0.445	0.442	0.456	0.627	0.603	0.613	0.65	0.611	0.617	0.633	0.6	0.598	0.096	0.097	0.097
08:50:15	0.41	0.388	0.449	0.531	0.584	0.629	0.353	0.331	0.398	0.645	0.604	0.64	0.38	0.318	0.404	0.446	0.442	0.456	0.629	0.607	0.615	0.654	0.61	0.617	0.634	0.599	0.604	0.096	0.097	0.097
08:53:15	0.41	0.39	0.449	0.534	0.585	0.631	0.353	0.33	0.396	0.646	0.606	0.642	0.379	0.32	0.404	0.447	0.441	0.456	0.629	0.606	0.616	0.655	0.611	0.618	0.634	0.599	0.603	0.097	0.097	0.097
08:56:15	0.41	0.389	0.448	0.537	0.585	0.63	0.351	0.33	0.396	0.643	0.606	0.642	0.38	0.32	0.404	0.447	0.44	0.456	0.624	0.606	0.616	0.65	0.609	0.618	0.633	0.598	0.601	0.102	0.097	0.097
08:59:15	0.411	0.386	0.448	0.537	0.584	0.63	0.352	0.329	0.397	0.645	0.604	0.642	0.379	0.317	0.403	0.445	0.44	0.455	0.627	0.607	0.616	0.652	0.609	0.62	0.633	0.598	0.605	0.096	0.097	0.097
09:02:15	0.409	0.387	0.447	0.534	0.582	0.632	0.352	0.33	0.396	0.645	0.606	0.642	0.378	0.317	0.403	0.444	0.439	0.454	0.629	0.609	0.613	0.653	0.61	0.618	0.633	0.602	0.604	0.096	0.097	0.097
09:05:15	0.407	0.387	0.446	0.532	0.582	0.632	0.352	0.329	0.394	0.646	0.605	0.643	0.378	0.318	0.402	0.443	0.439	0.453	0.63	0.605	0.614	0.653	0.614	0.62	0.634	0.597	0.603	0.097	0.097	0.097
09:08:15	0.406	0.386	0.445	0.53	0.583	0.63	0.351	0.328	0.394	0.646	0.605	0.642	0.378	0.318	0.401	0.443	0.439	0.453	0.631	0.606	0.615	0.655	0.613	0.619	0.631	0.6	0.602	0.1	0.097	0.097
09:11:15	0.408	0.386	0.445	0.533	0.583	0.63	0.35	0.328	0.394	0.643	0.605	0.645	0.376	0.317	0.402	0.442	0.438	0.454	0.625	0.601	0.608	0.651	0.614	0.616	0.634	0.602	0.605	0.096	0.097	0.097
09:14:15	0.41	0.384	0.444	0.534	0.582	0.631	0.351	0.328	0.395	0.644	0.606	0.646	0.377	0.317	0.401	0.442	0.437	0.453	0.626	0.605	0.616	0.651	0.607	0.618	0.632	0.6	0.607	0.096	0.097	0.097
09:17:15	0.406	0.386	0.444	0.536	0.581	0.63	0.349	0.328	0.393	0.643	0.606	0.643	0.376	0.317	0.401	0.441	0.435	0.451	0.623	0.605	0.615	0.65	0.609	0.617	0.632	0.599	0.604	0.096	0.097	0.097
09:20:15	0.407	0.384	0.445	0.535	0.583	0.632	0.35	0.328	0.393	0.644	0.606	0.647	0.376	0.317	0.4	0.441	0.436	0.451	0.624	0.606	0.614	0.652	0.61	0.618	0.631	0.602	0.603	0.099	0.097	0.097
09:23:15	0.408	0.383	0.444	0.534	0.58	0.631	0.35	0.327	0.394	0.643	0.606	0.645	0.375	0.315	0.399	0.442	0.436	0.451	0.631	0.608	0.615	0.655	0.615	0.618	0.634	0.6	0.607	0.097	0.097	0.097
09:26:15	0.404	0.384	0.443	0.532	0.581	0.63	0.349	0.328	0.392	0.646	0.604	0.644	0.374	0.316	0.4	0.439	0.435	0.45	0.632	0.608	0.616	0.656	0.616	0.618	0.632	0.598	0.606	0.096	0.097	0.097
09:29:15	0.405	0.382	0.443	0.531	0.579	0.631	0.35	0.327	0.393	0.644	0.606	0.645	0.375	0.314	0.4	0.439	0.434	0.451	0.631	0.606	0.619	0.652	0.613	0.622	0.631	0.599	0.609	0.096	0.097	0.097
09:32:15	0.404	0.383	0.443	0.532	0.581	0.629	0.349	0.327	0.391	0.643	0.606	0.645	0.374	0.315	0.399	0.437	0.434	0.449	0.626	0.605	0.617	0.649	0.612	0.618	0.633	0.6	0.604	0.1	0.097	0.097
09:35:15	0.404	0.383	0.444	0.531	0.579	0.63	0.349	0.327	0.391	0.645	0.607	0.647	0.372	0.316	0.399	0.44	0.432	0.45	0.624	0.605	0.616	0.65	0.609	0.62	0.631	0.598	0.605	0.097	0.097	0.097
09:38:15	0.404	0.381	0.442	0.531	0.58	0.63	0.349	0.327	0.392	0.646	0.605	0.647	0.373	0.314	0.399	0.438	0.432	0.449	0.629	0.609	0.617	0.654	0.615	0.619	0.633	0.6	0.605	0.096	0.097	0.097
09:41:15	0.403	0.382	0.441	0.532	0.579	0.63	0.349	0.326	0.392	0.644	0.608	0.647	0.372	0.314	0.398	0.436	0.432	0.448	0.627	0.606	0.617	0.65	0.613	0.622	0.633	0.601	0.606	0.096	0.097	0.097
09:44:15	0.403	0.381	0.441	0.534	0.582	0.629	0.348	0.325	0.392	0.644	0.609	0.649	0.372	0.314	0.397	0.436	0.432	0.448	0.625	0.605	0.615	0.649	0.61	0.618	0.633	0.601	0.604	0.096	0.097	0.097
09:47:15	0.403	0.379	0.44	0.53	0.578	0.629	0.347	0.326	0.391	0.643	0.607	0.646	0.371	0.312	0.397	0.435	0.43	0.447	0.629	0.607	0.617	0.652	0.61	0.62	0.629	0.602	0.606	0.097	0.097	0.097
09:50:15	0.402	0.379	0.44	0.532	0.577	0.629	0.349	0.326	0.391	0.644	0.608	0.647	0.37	0.312	0.396	0.435	0.429	0.447	0.629	0.608	0.619	0.65	0.614	0.619	0.629	0.599	0.608	0.1	0.097	0.097
09:53:15	0.401	0.377	0.44	0.533	0.579	0.628	0.347	0.325	0.39	0.644	0.607	0.648	0.372	0.311	0.397	0.434	0.429	0.447	0.629	0.606	0.618	0.654	0.613	0.62	0.629	0.599	0.606	0.099	0.097	0.097
09:56:15	0.401	0.377	0.44	0.532	0.578	0.629	0.347	0.325	0.391	0.644	0.606	0.649	0.37	0.312	0.396	0.434	0.429	0.445	0.628	0.606	0.617	0.65	0.611	0.618	0.628	0.601	0.605	0.096	0.097	0.097
09:59:15	0.402	0.376	0.438	0.532	0.578	0.627	0.348	0.325	0.389	0.643	0.607	0.649	0.37	0.31	0.396	0.433	0.428	0.446	0.629	0.607	0.619	0.652	0.612	0.62	0.628	0.6	0.608	0.096	0.097	0.097
10:02:15	0.402	0.377	0.44	0.531	0.578	0.626	0.347	0.325	0.391	0.642	0.608	0.649	0.369	0.313	0.395	0.434	0.429	0.444	0.626	0.606	0.617	0.65	0.611	0.62	0.631	0.599	0.606	0.096	0.097	0.097
10:05:15	0.4	0.379	0.439	0.53	0.579	0.625	0.347	0.324	0.389	0.642	0.609	0.649	0.37	0.312	0.395	0.432	0.427	0.444	0.626	0.604	0.615	0.648	0.612	0.62	0.629	0.602	0.605	0.097	0.097	0.097
10:08:15	0.399	0.378	0.438	0.532	0.575	0.629	0.346	0.325	0.388	0.644	0.605	0.65	0.369	0.312	0.395	0.431	0.428	0.443	0.628	0.606	0.615	0.649	0.614	0.618	0.628	0.6	0.604	0.098	0.097	0.097
10:11:15	0.399	0.376	0.438	0.531	0.575	0.627	0.347	0.325	0.389	0.641	0.608	0.648	0.368	0.311	0.395	0.431	0.427	0.444	0.629	0.607	0.617	0.65	0.612	0.621	0.627	0.601	0.608	0.1	0.097	0.097
10:14:15	0.4	0.378	0.437	0.53	0.577	0.625	0.346	0.323	0.389	0.643	0.606	0.648	0.368	0.312	0.394	0.43	0.426	0.443	0.625	0.605	0.616	0.649	0.61	0.621	0.629	0.6	0.603	0.097	0.097	0.097
10:17:15	0.4	0.375	0.437	0.532	0.576	0.625	0.346	0.324	0.388	0.641	0.607	0.65	0.367	0.311	0.394	0.43	0.425	0.442	0.626	0.607	0.617	0.649	0.611	0.621	0.628	0.601	0.607	0.096	0.097	0.097
10:20:15	0.399	0.376	0.436	0.53	0.576	0.625	0.345	0.324	0.39	0.641	0.607	0.651	0.367	0.311	0.394	0.429	0.426	0.443	0.624	0.604	0.619	0.649	0.61	0.621	0.63	0.599	0.604	0.096	0.097	0.097
10:23:15	0.399	0.374	0.436	0.532	0.575	0.627	0.346	0.324	0.389	0.641	0.605	0.65	0.366	0.309	0.393	0.43	0.425	0.442	0.629	0.607	0.62	0.652	0.614	0.622	0.626	0.601	0.608	0.096	0.097	0.097
10:26:15	0.398	0.374	0.435	0.535	0.576	0.626	0.345	0.324	0.388	0.641	0.607	0.65	0.366	0.309	0.393	0.428	0.424	0.442	0.628	0.606	0.62	0.652	0.612	0.621	0.627	0.602	0.61	0.098	0.097	0.097
10:29:15	0.398	0.374	0.435	0.533	0.574	0.623	0.345	0.323	0.389	0.64	0.606	0.651	0.366	0.309	0.392	0.428	0.424	0.441	0.625	0.606	0.619	0.647	0.608	0.621	0.627	0.601	0.607	0.097	0.097	0.097
10:32:15	0.396	0.374	0.434	0.533	0.575	0.624	0.345	0.323	0.388	0.64	0.607	0.651	0.366	0.31	0.393	0.428	0.424	0.441	0.625	0.604	0.62	0.648	0.612	0.62	0.627	0.601	0.606	0.096	0.097	0.097
10:35:15	0.396	0.373	0.433	0.532	0.574	0.623	0.344	0.322	0.388	0.64	0.608	0.652	0.365	0.309	0.392	0.427	0.423	0.44	0.627	0.605	0.619	0.649	0.612	0.619	0.626	0.601	0.605	0.096	0.097	0.097
10:38:15	0.397	0.372	0.433	0.533	0.575	0.625	0.345	0.322	0.387	0.642	0.607	0.652	0.364	0.307	0.393	0.428	0.423	0.44	0.629	0.608	0.62	0.652	0.617	0.622	0.627	0.6	0.608	0.097	0.097	0.097
10:41:15	0.394	0.373	0.433	0.533	0.575	0.623	0.344	0.322	0.388	0.641	0.608	0.653	0.364	0.308	0.392	0.427	0.422	0.439	0.628	0.606	0.617	0.648	0.613	0.619	0.627	0.601	0.605	0.097	0.097	0.097
10:44:15	0.395	0.372	0.432	0.532	0.575	0.626	0.345	0.323	0.39	0.64	0.609	0.653	0.364	0.308	0.391	0.426	0.422	0.44	0.626	0.606	0.617	0.649	0.611	0.621	0.628	0.602	0.607	0.097	0.097	0.097
10:47:15	0.396	0.371	0.431	0.532	0.575	0.624	0.344	0.322	0.386	0.64	0.608	0.653	0.364	0.308	0.391	0.427	0.42	0.438	0.628	0.608	0.618	0.651	0.615	0.619	0.627	0.602	0.607	0.097	0.097	0.097
10:50:15	0.394	0.37	0.431	0.532	0.573	0.624	0.344	0.322	0.387	0.64	0.607	0.652	0.364	0.306	0.391	0.426	0.42	0.438	0.628	0.607	0.62	0.65	0.617	0.619	0.625	0.601	0.608	0.096	0.097	0.097
10:53:15	0.395	0.371	0.431	0.531	0.575	0.622	0.344	0.321	0.387	0.64	0.606	0.653	0.363	0.308	0.39	0.425	0.421	0.438	0.625	0.605	0.619	0.647	0.611	0.623	0.626	0.601	0.606	0.099	0.097	0.097
10:56:15	0.394	0.369	0.429	0.533	0.574	0.621	0.343	0.321	0.386	0.637	0.607	0.654	0.362	0.306	0.391	0.424	0.42	0.438	0.627	0.606	0.62	0.65	0.616	0.621	0.625	0.599	0.606	0.098	0.097	0.097
10:59:15	0.394	0.371	0.429	0.533	0.572	0.621	0.343	0.321	0.387	0.639	0.609	0.655	0.362	0.308	0.391	0.424	0.419	0.437	0.625	0.604	0.618	0.647	0.612	0.622	0.627	0.602	0.606	0.096	0.097	0.097
11:02:15	0.394	0.368	0.429	0.533	0.573	0.624	0.343	0.321	0.386	0.639	0.608	0.653	0.361	0.305	0.389	0.425	0.42	0.436	0.626	0.608	0.618	0.649	0.616	0.622	0.627	0.603	0.607	0.096	0.097	0.097
11:05:15	0.392	0.37	0.429	0.532	0.573	0.621	0.343	0.321	0.386	0.639	0.608	0.653	0.361	0.306	0.39	0.424	0.419	0.436	0.626	0.606	0.618	0.648	0.612	0.621	0.626	0.602	0.606	0.096	0.097	0.097
11:08:15	0.393	0.369	0.428	0.533	0.574	0.621	0.343	0.32	0.387	0.638	0.609	0.657	0.361	0.306	0.389	0.423	0.418	0.436	0.626	0.606	0.619	0.648	0.611	0.621	0.626	0.601	0.605	0.099	0.097	0.097
11:11:15	0.392	0.37	0.428	0.534	0.574	0.619	0.342	0.321	0.386	0.638	0.611	0.654	0.361	0.307	0.389	0.422	0.418	0.436	0.623	0.605	0.62	0.647	0.615	0.622	0.625	0.603	0.607	0.096	0.097	0.097
11:14:15	0.392	0.367	0.427	0.534	0.574	0.619	0.343	0.321	0.385	0.639	0.608	0.656	0.36	0.306	0.389	0.423	0.417	0.436	0.627	0.608	0.62	0.65	0.615	0.622	0.624	0.603	0.606	0.096	0.097	0.097
11:17:15	0.391	0.369	0.427	0.535	0.573	0.62	0.342	0.32	0.385	0.639	0.609	0.655	0.36	0.306	0.388	0.422	0.418	0.435	0.627	0.605	0.616	0.649	0.616	0.62	0.625	0.603	0.606	0.096	0.097	0.097
11:20:15	0.389	0.369	0.427	0.532	0.573	0.618	0.342	0.321	0.385	0.638	0.609	0.656	0.36	0.306	0.388	0.422	0.417	0.434	0.627	0.605	0.618	0.649	0.614	0.621	0.625	0.602	0.605	0.096	0.097	0.097
11:23:15	0.391	0.366	0.427	0.534	0.572	0.618	0.342	0.321	0.386	0.639	0.609	0.657	0.36	0.304	0.388	0.422	0.415	0.434	0.626	0.607	0.619	0.649	0.615	0.62	0.624	0.603	0.607	0.098	0.097	0.097
11:26:15	0.39	0.366	0.426	0.535	0.573	0.62	0.342	0.321	0.386	0.638	0.609	0.657	0.359	0.304	0.388	0.422	0.415	0.433	0.627	0.606	0.619	0.648	0.614	0.619	0.625	0.602	0.607	0.101	0.097	0.097
11:29:15	0.391	0.367	0.425	0.533	0.572	0.617	0.341	0.32	0.385	0.636	0.61	0.657	0.359	0.305	0.387	0.421	0.414	0.432	0.625	0.603	0.619	0.647	0.61	0.62	0.624	0.601	0.605	0.102	0.097	0.097
11:32:15	0.39	0.365	0.425	0.533	0.572	0.62	0.342	0.32	0.386	0.637	0.607	0.658	0.359	0.304	0.388	0.42	0.414	0.433	0.626	0.608	0.619	0.648	0.617	0.62	0.626	0.601	0.608	0.102	0.097	0.097
11:35:15	0.388	0.366	0.425	0.534	0.572	0.617	0.342	0.32	0.385	0.637	0.609	0.658	0.358	0.303	0.387	0.419	0.413	0.433	0.628	0.609	0.618	0.65	0.614	0.62	0.624	0.602	0.607	0.101	0.097	0.097
11:38:15	0.389	0.365	0.425	0.535	0.572	0.618	0.342	0.32	0.384	0.638	0.608	0.658	0.358	0.303	0.387	0.42	0.413	0.433	0.627	0.608	0.621	0.645	0.616	0.62	0.625	0.599	0.607	0.1	0.097	0.097
11:41:15	0.389	0.365	0.424	0.534	0.572	0.617	0.341	0.319	0.383	0.634	0.61	0.659	0.357	0.304	0.386	0.418	0.415	0.432	0.623	0.604	0.621	0.646	0.613	0.622	0.625	0.602	0.605	0.099	0.097	0.097
11:44:15	0.39	0.366	0.424	0.535	0.571	0.618	0.341	0.32	0.383	0.637	0.611	0.658	0.357	0.303	0.387	0.419	0.414	0.432	0.626	0.609	0.62	0.647	0.617	0.622	0.623	0.6	0.607	0.098	0.097	0.097
11:47:15	0.388	0.365	0.424	0.535	0.571	0.616	0.34	0.319	0.384	0.637	0.611	0.658	0.357	0.303	0.386	0.419	0.412	0.431	0.626	0.606	0.62	0.645	0.614	0.623	0.624	0.601	0.606	0.096	0.097	0.097
11:50:15	0.388	0.365	0.423	0.534	0.571	0.616	0.34	0.319	0.384	0.637	0.61	0.66	0.357	0.305	0.386	0.416	0.413	0.43	0.621	0.606	0.622	0.645	0.614	0.622	0.625	0.601	0.604	0.096	0.097	0.097
11:53:15	0.387	0.364	0.422	0.534	0.571	0.615	0.34	0.319	0.385	0.636	0.608	0.658	0.357	0.302	0.386	0.416	0.412	0.431	0.627	0.607	0.619	0.65	0.614	0.622	0.622	0.601	0.607	0.096	0.097	0.097
11:56:15	0.387	0.365	0.422	0.535	0.571	0.615	0.34	0.318	0.383	0.637	0.611	0.66	0.356	0.303	0.385	0.418	0.412	0.43	0.624	0.607	0.619	0.644	0.612	0.623	0.624	0.602	0.605	0.096	0.097	0.097
11:59:15	0.387	0.364	0.421	0.536	0.571	0.616	0.34	0.319	0.384	0.637	0.611	0.66	0.356	0.304	0.384	0.416	0.412	0.431	0.624	0.607	0.621	0.646	0.614	0.621	0.625	0.603	0.608	0.096	0.097	0.097
12:02:15	0.386	0.363	0.421	0.535	0.571	0.613	0.339	0.319	0.383	0.637	0.61	0.661	0.356	0.302	0.384	0.416	0.409	0.43	0.626	0.608	0.62	0.647	0.616	0.619	0.622	0.602	0.607	0.096	0.097	0.097

## Sheet: Supp Fig 6
Base mutation (%) PDS1_sgRNA1_Targeting (T)																Base mutation (%) PDS1_sgRNA1_Non-Targeting (NT)
Reference_sequence	A			T			C			G						Reference_sequence	A			T			C			G
A	96.69*	96.6*	96.26*	0.03	0.02	0.07	0	0	0	0.04	0	0				A	97.14*	97.06*	96.71*	0.02	0.02	0.03	0	0	0	0	0	0
A	96.34*	95.99*	95.71*	0.42	0.63	0.62	0	0	0	0	0	0				A	96.79*	96.67*	95.96*	0.38	0.41	0.78	0	0	0	0	0	0
A	96.45*	96.12*	95.84*	0.31	0.5	0.49	0	0	0	0	0	0				A	96.89*	96.79*	96.14*	0.28	0.29	0.6	0	0	0	0	0	0
A	96.05*	95.96*	95.63*	0.05	0	0.04	0	0	0	0.67	0.66	0.66				A	96.5*	96.37*	96.09*	0	0	0	0	0	0	0.66	0.71	0.65
T	0.05	0	0.04	96.72*	96.62*	96.29*	0	0	0	0	0	0				T	0	0	0	97.16*	97.08*	96.74*	0	0	0	0	0	0
A	96.76*	96.57*	96.29*	0	0	0.04	0	0.05	0	0	0	0				A	97.16*	97.08*	96.74*	0	0	0	0	0	0	0	0	0
T	0	0.03	0	96.72*	96.58*	96.23*	0	0	0.04	0	0	0				T	0	0	0	97.16*	97.08*	96.74*	0	0	0	0	0	0
C	0.05	0.06	0.1	0.46	0.52	0.73	96.21*	96.01*	95.42*	0	0	0				C	0	0	0	0.4	0.35	0.66	96.76*	96.73*	96.08*	0	0	0
T	0.76	0.81	1.31	95.55*	95.45*	93.61*	0.09	0.16	0.69	0.31	0.16	0.53				T	0.02	0	0.01	97.13*	97.05*	96.72*	0.02	0.02	0.01	0	0	0
C	0	0	0.05	0.09	0.08	0.05	96.53*	96.44*	96.02*	0	0	0				C	0.01	0	0	0.03	0.04	0.04	97.12*	97.04*	96.7*	0	0	0
A	96.6*	96.5*	96.13*	0.02	0.02	0.05	0	0	0	0	0	0				A	97.12*	97.03*	96.69*	0.04	0.04	0.04	0	0	0	0	0	0.01
A	96.6*	96.53*	96.07*	0	0	0	0	0	0	0.05	0.04	0.04				A	97.13*	97.05*	96.7*	0	0	0	0	0	0	0.03	0.03	0.04
T	0	0	0	94.94*	94.83*	94.36*	1.68	1.8	1.79	0	0	0				T	0	0	0	95.46*	95.36*	94.88*	1.71	1.72	1.86	0	0	0
G	0.07	0.06	0.1	0	0	0	0	0	0	96.58*	96.57*	96.06*				G	0.09	0.09	0.08	0	0	0	0	0	0	97.07*	96.98*	96.66*
G	0.12	0.18	0.22	0.03	0.02	0.03	0	0	0.01	96.5*	96.43*	95.95*				G	0.23	0.17	0.24	0.03	0.03	0.03	0.02	0	0.02	96.88*	96.88*	96.45*
T	0	0	0	95.81*	95.77*	95.4*	0.81	0.86	0.88	0	0	0				T	0	0	0	96.38*	96.23*	95.83*	0.78	0.85	0.91	0	0	0
T	0	0	0	95.74*	95.64*	95.3*	0.87	0.99	0.98	0	0	0.01				T	0	0	0	96.26*	96.24*	95.69*	0.9	0.84	1.06	0	0	0
G	6.02	6.23	6.39	0.72	0.72	0.7	0.57	0.6	0.59	89.3*	89.08*	88.65*				G	6.54	6.15	6.7	0.62	0.67	0.8	0.53	0.53	0.61	89.47*	89.73*	88.64*
A	96.47*	96.51*	96.2*	0.13	0.11	0.13	0	0	0	0.02	0.01	0.01				A	97.07*	96.96*	96.6*	0.09	0.1	0.13	0	0	0	0	0.01	0.01
A	96.59*	96.55*	96.29*	0.03	0.02	0.01	0	0	0	0.03	0.06	0.04				A	97.14*	97.02*	96.7*	0	0.01	0.01	0	0	0	0.02	0.04	0.03
G	0	0	0.06	0	0	0	0	0	0	96.7*	96.61*	96.39*				G	0	0	0	0	0	0	0	0	0	97.16*	97.08*	96.74*
T	0.08	0.09	0.1	96.62*	96.54*	96.29*	0	0	0	0	0	0.06				T	0.11	0.11	0.09	97.06*	96.96*	96.65*	0	0	0	0	0	0
G	0.02	0.02	0.02	0	0	0.06	0	0	0	96.68*	96.61*	96.37*				G	0.02	0.01	0.02	0	0	0	0	0	0	97.14*	97.06*	96.72*
T	0.15	0.18	0.2	96.54*	96.46*	96.19*	0	0	0	0	0	0.06				T	0.16	0.16	0.19	97*	96.91*	96.55*	0	0	0	0	0	0
G	0.02	0.01	0.01	0	0	0.06	0	0.01	0.04	96.68*	96.6*	96.34*				G	0.02	0.01	0	0	0	0	0	0	0.01	97.14*	97.06*	96.73*
G	0.02	0.01	0.02	0	0	0.02	0.35	0.4	0.36	96.32*	96.22*	96.06*				G	0	0.02	0	0	0	0	0.35	0.35	0.42	96.82*	96.71*	96.32*
G*	0*	0*	0.01*	0*	0*	0*	1.25*	1.16*	1.22*	95.44*	95.47*	95.21*				G*	0*	0*	0*	0*	0*	0*	1.23*	1.14*	1.29*	95.93*	95.94*	95.45*
A*	96.7*	96.63*	96.38*	0*	0*	0*	0*	0*	0*	0*	0*	0.07*				A*	97.16*	97.08*	96.73*	0*	0*	0*	0*	0*	0*	0*	0*	0.01*
T*	0*	0*	0.06*	96.7*	96.63*	96.39*	0*	0*	0*	0*	0*	0*				T*	0*	0*	0*	97.16*	97.08*	96.74*	0*	0*	0*	0*	0*	0*
A*	96.56*	96.45*	96.24*	0*	0*	0.06*	0*	0*	0*	0.13*	0.18*	0.15*				A*	97.03*	96.93*	96.55*	0*	0*	0*	0*	0*	0*	0.13*	0.15*	0.2*
T*	0*	0*	0.06*	96.7*	96.63*	96.39*	0*	0*	0*	0*	0*	0*				T*	0*	0*	0*	97.16*	97.08*	96.73*	0*	0*	0.01*	0*	0*	0*
T*	0*	0*	0*	96.7*	96.63*	96.45*	0*	0*	0*	0*	0*	0*				T*	0*	0*	0*	97.16*	97.08*	96.74*	0*	0*	0*	0*	0*	0*
T*	0*	0*	0*	96.7*	96.62*	96.43*	0*	0.01*	0.02*	0*	0*	0*				T*	0*	0*	0*	97.16*	97.08*	96.74*	0*	0*	0*	0*	0*	0*
A*	90.08*	90.38*	89.78*	6.61*	6.23*	6.66*	0*	0*	0*	0*	0.02*	0.01*				A*	90.52*	90.59*	89.73*	6.64*	6.49*	7*	0*	0*	0*	0*	0*	0.01*
G*	0*	0*	0.06*	0*	0*	0*	0*	0*	0*	96.7*	96.63*	96.39*				G*	0*	0*	0*	0*	0*	0.01*	0*	0*	0*	97.16*	97.08*	96.73*
C*	0*	0*	0*	0.15*	0.17*	0.16*	96.54*	96.46*	96.23*	0*	0*	0.06*				C*	0*	0*	0.01*	0.17*	0.2*	0.18*	96.99*	96.88*	96.55*	0*	0*	0*
C*	0*	0*	0*	0.03*	0.04*	0.04*	96.66*	96.59*	96.4*	0*	0*	0*				C*	0*	0*	0*	0.04*	0.03*	0.04*	97.12*	97.05*	96.7*	0*	0*	0*
A*	96.66*	96.54*	96.28*	0.1*	0.09*	0.11*	0*	0*	0.06*	0*	0*	0*				A*	97.06*	96.98*	96.64*	0.1*	0.1*	0.1*	0*	0*	0*	0*	0*	0*
G*	0*	0*	0.06*	0*	0*	0*	0*	0*	0*	96.76*	96.63*	96.39*				G*	0*	0*	0*	0*	0.04*	0.01*	0*	0*	0.01*	97.16*	97.04*	96.72*
A*	96.76*	96.63*	96.39*	0*	0*	0*	0*	0*	0*	0*	0*	0.06*				A*	97.16*	97.08*	96.74*	0*	0*	0*	0*	0*	0*	0*	0*	0*
Base mutation (%) PDS1_sgRNA2_Targeting (T)																Base mutation (%) PDS1_sgRNA2_Non-Targeting (NT)
Reference_sequence	A			T			C			G						Reference_sequence	A			T			C			G
T	0	0	0	97.64*	94.87*	97.99*	0	0	0	0	0	0				T	0	0	0	98.25*	98.04*	94.84*	0	0	0	0	0	0
A	97.52*	94.87*	97.99*	0	0	0	0	0	0	0	0	0				A	98.25*	98.04*	94.84*	0	0	0	0	0	0	0	0	0
T	0	0	0	97.52*	94.87*	97.99*	0	0	0	0	0	0				T	0	0	0	98.25*	98.04*	94.84*	0	0	0	0	0	0
G	0	0	0	0.21	0	0.21	0	0	0	97.31*	94.87*	97.79*				G	0	0.05	0	0.26	0.26	0	0	0	0	97.99*	97.73*	94.84*
G	0	0	0	0.09	0	0	0	0	0	97.43*	94.87*	97.99*				G	0	0	0	0	0	0	0	0	0	98.25*	98.04*	94.84*
G	0	0	0	0	0	0	0	0	0	97.52*	94.87*	97.99*				G	0	0	0	0	0	0	0	0	0	98.25*	98.04*	94.84*
A	97.43*	94.87*	97.93*	0.09	0	0.07	0	0	0	0	0	0				A	98.25*	97.99*	94.84*	0	0	0	0	0	0	0	0.04	0
T	0	0	0	97.52*	94.87*	97.99*	0	0	0	0	0	0				T	0	0	0	98.25*	98.04*	94.84*	0	0	0	0	0	0
C	0.13	0	0	0	0	0	97.38*	94.87*	97.99*	0	0	0				C	0	0	0	0	0	0	98.25*	98.04*	94.84*	0	0	0
T	0.32	0	0	97.2*	94.87*	97.93*	0	0	0.07	0	0	0				T	0	0	0	98.25*	98.04*	94.84*	0	0	0	0	0	0
C	0	0	0	0	0	0.05	97.52*	94.87*	97.85*	0	0	0				C	0	0	0	0.04	0.05	0	98.2*	97.99*	94.84*	0	0	0
T	0.36	0	0.24	97.07*	94.87*	97.59*	0.09	0	0.16	0	0	0				T	0	0	0	98.25*	98.04*	94.84*	0	0	0	0	0	0
T	0	0	0	97.43*	94.87*	97.99*	0	0	0	0	0	0				T	0	0	0	98.25*	98.04*	94.84*	0	0	0	0	0	0
T	0.44	0.64	0.77	96.69*	93.75*	96.49*	0.18	0	0	0.15	0.49	0.54				T	0	0	0	98.25*	98.04*	94.84*	0	0	0	0	0	0
C	0	0	0	0.29	0	0.34	97.26*	94.87*	97.66*	0	0	0				C	0	0	0	0.38	0.37	0	97.86*	97.66*	94.84*	0	0	0
C	0	0	0	0	0	0.05	97.64*	94.87*	97.94*	0	0	0				C	0	0	0	0.04	0.05	0	98.2*	97.99*	94.84*	0	0	0
A	97.09*	94.35*	97.54*	0.55	0.52	0.45	0	0	0	0	0	0				A	97.76*	97.57*	94.84*	0.49	0.47	0	0	0	0	0	0	0
G	0	0	0	0	0	0	0	0	0	97.64*	94.87*	97.99*				G	0	0	0	0	0	0	0	0	0	98.25*	98.04*	94.84*
T	0	0	0	97.64*	94.87*	97.99*	0	0	0	0	0	0				T	0	0	0	98.25*	98.04*	94.84*	0	0	0	0	0	0
C	0	0	0	0	0	0	97.64*	94.87*	97.99*	0	0	0				C	0	0	0	0	0	0	98.25*	98.04*	94.84*	0	0	0
T	0	0	0	97.64*	94.87*	97.99*	0	0	0	0	0	0				T	0	0	0	98.25*	98.04*	94.84*	0	0	0	0	0	0
T	0	0	0	97.64*	94.87*	97.99*	0	0	0	0	0	0				T	0	0	0	98.25*	98.04*	94.84*	0	0	0	0	0	0
C	0	0	0	0.3	0	0.31	97.34*	94.87*	97.69*	0	0	0				C	0	0	0	0.32	0.28	0	97.93*	97.76*	94.84*	0	0	0
A	97.64*	94.87*	97.89*	0	0	0.06	0	0	0	0	0	0.05				A	98.12*	97.92*	94.84*	0.07	0.07	0	0	0	0	0.05	0.05	0
G	0	0	0	0	0	0	0	0	0	97.64*	94.87*	97.99*				G	0	0	0	0	0	0	0	0	0	98.25*	98.04*	94.84*
G	0	0	0	0	0	0	0	0	0	97.64*	94.87*	97.99*				G	0.04	0	0	0	0	0	0	0	0	98.2*	98.04*	94.84*
C	0	0	0	0	0	0	97.64*	94.87*	97.99*	0	0	0				C*	0*	0*	0*	0*	0*	0*	98.25*	98.04*	94.84*	0*	0*	0*
A*	97.07*	94.38*	97.48*	0.57*	0.49*	0.51*	0*	0*	0*	0*	0*	0*				A*	97.7*	97.45*	94.84*	0.55*	0.59*	0*	0*	0*	0*	0*	0*	0*
A*	97.64*	94.87*	97.94*	0*	0*	0.05*	0*	0*	0*	0*	0*	0*				A*	98.18*	97.97*	94.84*	0.07*	0.07*	0*	0*	0*	0*	0*	0*	0*
A*	97.64*	94.87*	97.95*	0*	0*	0.05*	0*	0*	0*	0*	0*	0*				A*	98.17*	97.93*	94.84*	0.04*	0.06*	0*	0*	0*	0*	0.04*	0.05*	0*
A*	97.51*	94.87*	97.85*	0.13*	0*	0.15*	0*	0*	0*	0*	0*	0*				A*	98.1*	97.88*	94.84*	0.14*	0.16*	0*	0*	0*	0*	0*	0*	0*
G*	0*	0*	0*	0*	0*	0*	0.1*	0*	0.1*	97.54*	94.87*	97.9*				G*	0*	0*	0*	0*	0*	0*	0.09*	0.09*	0*	98.16*	97.95*	94.84*
A*	97.64*	94.87*	97.99*	0*	0*	0*	0*	0*	0*	0*	0*	0*				A*	98.25*	98.04*	94.84*	0*	0*	0*	0*	0*	0*	0*	0*	0*
A*	97.64*	94.87*	97.99*	0*	0*	0*	0*	0*	0*	0*	0*	0*				A*	98.25*	98.04*	94.84*	0*	0*	0*	0*	0*	0*	0*	0*	0*
G*	0*	0*	0*	0*	0*	0*	0*	0*	0*	97.64*	94.87*	97.99*				G*	0*	0*	0*	0*	0*	0*	0*	0*	0*	98.25*	98.04*	94.84*
C*	0*	0*	0*	0*	0*	0*	97.64*	94.87*	97.99*	0*	0*	0*				C*	0*	0*	0*	0*	0*	0*	98.25*	98.04*	94.84*	0*	0*	0*
T*	0.26*	0*	0.25*	97.38*	94.87*	97.75*	0*	0*	0*	0*	0*	0*				T*	0.25*	0.26*	0*	97.99*	97.78*	94.84*	0*	0*	0*	0*	0*	0*
T*	0*	0*	0*	97.64*	94.87*	97.99*	0*	0*	0*	0*	0*	0*				T*	0*	0*	0*	98.25*	98.04*	94.84*	0*	0*	0*	0*	0*	0*
C*	0*	0*	0*	0*	0*	0*	97.64*	94.87*	97.99*	0*	0*	0*				C*	0*	0*	0*	0*	0*	0*	98.25*	98.04*	94.84*	0*	0*	0*
A*	97.64*	94.87*	97.99*	0*	0*	0*	0*	0*	0*	0*	0*	0*				A*	98.25*	98.04*	94.84*	0*	0*	0*	0*	0*	0*	0*	0*	0*
Base mutation (%) PDS1_sgRNA3_Targeting (T)																Base mutation (%) PDS1_sgRNA3_Non-Targeting (NT)
Reference_sequence	A			T			C			G						Reference_sequence	A			T			C			G
A	97.35*	94.16*	98.02*	0	0	0	0	0	0	0	0	0				A	98.01*	98.14*	94.43*	0	0	0	0	0	0	0	0	0
C	0	0	0	0.08	0	0.03	97.28*	94.16*	97.99*	0	0	0				C	0	0	0	0.05	0.04	0	97.96*	98.09*	94.43*	0	0	0
A	97.35*	94.16*	97.99*	0	0	0	0	0	0	0	0	0				A	98.01*	98.14*	94.43*	0	0	0	0	0	0	0	0	0
T	0	0	0.07	97.27*	94.16*	97.71*	0.08	0	0.21	0	0	0				T	0.06	0.06	0	97.78*	97.97*	94.43*	0.17	0.11	0	0	0	0
C	0	0	0	5.4	4.56	5.72	91.96*	89.61*	92.27*	0	0	0				C	0	0	0	5.62	5.73	5.79	92.35*	92.4*	88.64*	0.03	0	0
T	0.22	0	0	97.14*	94.16*	97.88*	0	0	0.03	0	0	0.07				T	0.03	0.03	0	97.95*	98.07*	94.43*	0.03	0.03	0	0	0	0
C	0.1	0	0	0	0	0	97.26*	94.16*	97.99*	0	0	0				C	0	0	0	0	0	0	98.01*	98.12*	94.43*	0	0.02	0
T	0.3	0	0.22	96.81*	94.16*	97.48*	0.13	0	0.29	0.11	0	0				T	0.03	0.03	0	97.95*	98.09*	94.43*	0.03	0.02	0	0	0	0
T	0	0	0.05	97.35*	94.16*	97.94*	0	0	0	0	0	0				T	0.05	0.06	0	97.96*	98.08*	94.43*	0	0	0	0	0	0
G	0	0	0.04	0	0	0	0	0	0	97.35*	94.16*	97.99*				G	0.04	0.03	0	0	0	0	0	0	0	97.96*	98.11*	94.43*
C	0	0	0	0	0	0	96.91*	94.16*	97.58*	0.44	0	0.44				C	0	0	0	0	0	0	97.54*	97.69*	94.43*	0.47	0.45	0
C	0	0	0	0	0	0.03	97.17*	94.16*	97.66*	0.18	0	0.33				C	0	0	0	0	0.03	0	97.65*	97.76*	94.43*	0.35	0.36	0
T	1.64	1.89	1.83	95.72*	92.27*	96.17*	0	0	0.03	0	0	0				T	1.87	1.97	1.3	96.14*	96.17*	93.13*	0	0	0	0	0	0
C	0	0	0	0	0	0	97.35*	94.16*	98.02*	0	0	0				C	0	0	0	0	0	0	98.01*	98.14*	94.43*	0	0	0
C	0	0	0	0	0	0	97.35*	94.16*	98.02*	0	0	0				C	0	0	0	0	0	0	97.98*	98.14*	94.43*	0.03	0	0
A	97.35*	94.16*	98.02*	0	0	0	0	0	0	0	0	0				A	98.01*	98.14*	94.43*	0	0	0	0	0	0	0	0	0
G	0	0	0	0	0	0	0	0	0	97.35*	94.16*	98.02*				G	0.02	0	0	0	0	0	0	0	0	97.98*	98.14*	94.43*
C	0	0	0	0	0	0.04	97.35*	94.16*	97.98*	0	0	0				C	0	0	0	0.03	0.02	0	97.98*	98.12*	94.43*	0	0	0
A	97.35*	94.16*	98.02*	0	0	0	0	0	0	0	0	0				A	98.01*	98.14*	94.43*	0	0	0	0	0	0	0	0	0
A	97.26*	94.16*	97.9*	0	0	0	0	0	0	0.09	0	0.12				A	97.91*	98.06*	94.43*	0	0	0	0	0	0	0.09	0.08	0
T	0	0	0.03	97.35*	94.16*	98*	0	0	0	0	0	0				T	0	0.02	0	98.01*	98.12*	94.43*	0	0	0	0	0	0
A	97.29*	94.16*	97.97*	0	0	0	0	0	0	0.06	0	0.05				A	97.96*	98.08*	94.43*	0	0	0	0	0	0	0.04	0.06	0
T	0	0	0	97.35*	94.16*	98.02*	0	0	0	0	0	0				T	0	0	0	98.01*	98.14*	94.43*	0	0	0	0	0	0
C	0	0	0	0.13	0	0.18	97.23*	94.16*	97.84*	0	0	0				C	0	0	0	0.2	0.25	0	97.81*	97.89*	94.43*	0	0	0
G	0	0	0.03	0	0	0	0	0	0	97.35*	94.16*	98*				G	0.05	0.05	0	0	0	0	0	0	0	97.96*	98.09*	94.43*
G	0	0	0	0	0	0	0	0	0	97.35*	94.16*	98.02*				G	0	0	0	0	0	0	0	0	0	98.01*	98.14*	94.43*
T*	0*	0*	0.03*	97.35*	94.16*	97.99*	0*	0*	0*	0*	0*	0*				T*	0*	0*	0*	98.01*	98.14*	94.43*	0*	0*	0*	0*	0*	0*
T*	3.55*	3.17*	5.18*	93.81*	90.99*	92.84*	0*	0*	0*	0*	0*	0*				T*	3.93*	3.56*	3.87*	94.08*	94.58*	90.56*	0*	0*	0*	0*	0*	0*
T*	0*	0*	0*	97.35*	94.16*	98.02*	0*	0*	0*	0*	0*	0*				T*	0*	0*	0*	98.01*	98.14*	94.43*	0*	0*	0*	0*	0*	0*
G*	0*	0*	0*	0*	0*	0*	0*	0*	0*	97.35*	94.16*	98.02*				G*	0*	0*	0.74*	0*	0*	0*	0*	0*	0*	98.01*	98.14*	93.69*
T*	0*	0*	0*	97.35*	94.16*	98.02*	0*	0*	0*	0*	0*	0*				T*	0*	0*	0*	98.01*	98.14*	94.43*	0*	0*	0*	0*	0*	0*
G*	0*	0*	0*	0*	0*	0*	0*	0*	0*	97.35*	94.16*	98.02*				G*	0*	0*	0.74*	0*	0*	0*	0*	0*	0*	98.01*	98.14*	93.69*
A*	97.35*	94.16*	98.02*	0*	0*	0*	0*	0*	0*	0*	0*	0*				A*	98.01*	98.12*	94.43*	0*	0*	0*	0*	0*	0*	0*	0.02*	0*
C*	0*	0*	0*	0*	0*	0*	97.35*	94.16*	98.02*	0*	0*	0*				C*	0*	0*	0.74*	0*	0*	0*	98.01*	98.14*	93.69*	0*	0*	0*
C*	0*	0*	0*	0*	0*	0*	97.35*	94.16*	98.02*	0*	0*	0*				C*	0*	0*	0.74*	0*	0*	0*	98.01*	98.14*	93.69*	0*	0*	0*
A*	97.35*	94.16*	98.02*	0*	0*	0*	0*	0*	0*	0*	0*	0*				A*	98.01*	98.14*	94.43*	0*	0*	0*	0*	0*	0*	0*	0*	0*
G*	0*	0*	0.03*	0*	0*	0*	0*	0*	0*	97.35*	94.16*	98*				G*	0*	0.02*	0*	0*	0*	0*	0*	0*	0*	98.01*	98.11*	94.43*
C*	0*	0*	0*	0*	0*	0*	97.35*	94.16*	98.02*	0*	0*	0*				C*	0*	0*	0.74*	0*	0*	0*	98.01*	98.14*	93.69*	0*	0*	0*
A*	97.07*	94.16*	97.77*	0*	0*	0*	0*	0*	0*	0.29*	0*	0.26*				A*	97.78*	97.89*	94.43*	0*	0*	0*	0*	0*	0*	0.22*	0.25*	0*
T*	0.24*	0*	0.3*	97.04*	94.16*	97.59*	0.07*	0*	0.13*	0*	0*	0*				T*	0.26*	0.32*	0.74*	97.61*	97.7*	93.69*	0.14*	0.12*	0*	0*	0*	0*

## Sheet: Supp Fig 7
		Indel frequency
PDS1_sgRNA1	NT	0.001254	0.004948	0.000911
	T	0.186866	0.046435	0.4731
PDS1_sgRNA2	NT	0.002942	0.002801	0
	T	0.323731	0.031309	0.22105
PDS1_sgRNA3	NT	0.002034	0.002036	0
	T	0.009397	0	0.03801
	Indel frequency			Base mutation (%)			Fold change
PDS1_sgRNA1	0.186866	0.046435	0.4731	1.16	1.13	2.53	6.20766	24.3351	5.34771
PDS1_sgRNA2	0.323731	0.031309	0.22105	1.54	1.13	1.78	4.75704	36.0919	8.05248
PDS1_sgRNA3	0.009397	0	0.03801	0.76	0	0.61	80.8769		16.0484
Statistical Analysis: Unpaired T-Test
	Indel frequency			Base mutation (%)			p-value	Significant?
PDS1_sgRNA1	0.186866	0.046435	0.4731	1.16	1.13	2.53	0.08817	ns
PDS1_sgRNA2	0.323731	0.031309	0.22105	1.54	1.13	1.78	0.0104976	**
PDS1_sgRNA3	0.009397	0	0.03801	0.76	0	0.61	0.198009	ns

## Sheet: Supp Fig 9
	Templated (%)			Indels (%)
ssODN_1	14.36	12.78	7.85	1.31	1.48	0.98
ssODN_2	10.05	10.26	9.37	1.92	1.55	1.59
ssODN_3	13.96	16.05	15.62	1.54	1.83	1.45
ssODN_4	1.9	3.32	2.65	2	2.74	2.42
ssODN_5	4.4	5.6	4.47	2.6	3.19	2.93
	T>A (%)			T>C (%)			T>G (%)
ssODN_1	3.4373	4.06067	3.00883	4.71472	4.99299	3.76498	1.56541	1.40104	1.10192
ssODN_2	4.25214	4.09865	3.81137	5.00284	3.93766	4.63879	1.46542	1.38776	1.72491
ssODN_3	3.99959	3.37397	3.09824	4.95652	4.58684	3.98732	1.5762	1.45165	1.22583
ssODN_4	4.62652	4.3787	4.04528	5.88582	6.22588	5.31358	1.59609	2.0914	1.55345
ssODN_5	4.29299	4.69855	4.44436	5.58147	6.86751	6.0791	1.84337	1.96529	1.74741

## Sheet: Supp Fig 10
DarT2(D)-nCas9						DarT2(D)-dCas9
Indel size	Indel (%)					Indel size	Indel (%)
-29	8.12136e-05	0.000278	0.000189			-29	0	0	0
-28	8.12136e-05	6.94e-05	0			-28	0	0	0
-27	0	0	0			-27	0	0	0
-26	0.096969	0.090595	0.015367			-26	0	0	0
-25	0.353523	0.407365	0.304136			-25	0	0	0.000259
-24	0.0671636	0.136135	0.019515			-24	0	0	0
-23	0.0457233	6.94e-05	0.04233			-23	0	0	0
-22	0.034597	0.0588	0.161779			-22	0	0	0
-21	0.101842	0.156754	0.179974			-21	0	8.2e-05	0
-20	0.210262	0.156337	0.170358			-20	0	0	0
-19	0.0941266	0.209167	0.053172			-19	0	0	0
-18	0.221957	0.162585	0.21825			-18	0	0	0.021301
-17	0.0413377	0.016661	0.014141			-17	0	0	0
-16	0.012182	0.017078	0.066559			-16	0	0	0
-15	0.0371958	0.042208	0.069576			-15	0	0.018039	0
-14	0.212455	0.317533	0.281981			-14	0.000184	0.000492	0.000172
-13	0.0945326	0.074211	0.007731			-13	0	0	0
-12	0.0670012	0.126486	0.065428			-12	0	0	0
-11	0.0480784	0.140856	0.11794			-11	0	0	0
-10	0.297567	0.16196	0.236728			-10	0	0	0
-9	0.0285872	0.007567	0.015367			-9	0	0	0
-8	0.0103141	0.011732	0.01103			-8	0	0	0
-7	0.000162427	0.020271	0.01829			-7	0	8.2e-05	0
-6	0.112318	0.000347	0.072687			-6	0	0	0
-5	0.0209531	0.087887	0.07561			-5	0	0	0
-4	0.049053	0.042139	0.049024			-4	0	0	0
-3	0.0389825	6.94e-05	0.052418			-3	0	0	0
-2	0.0269629	0.048595	0.062882			-2	0	8.2e-05	0
-1	0.118409	0.117114	0.063637			-1	0.015919	0.013775	0.015523
0	97.1081	97.0391	97.0895			0	99.9668	99.9495	99.9474
1	0.133921	0.067825	0.111341			1	0.017023	0.017629	0.015264
2	0.0829191	0.07199	0.070425			2	9.2e-05	0.000246	8.62e-05
3	0.0689503	0.042902	0.055529			3	0	8.2e-05	0
4	0.00925835	0.001458	0.031771			4	0	0	0
5	0.0242829	0.000208	0.016121			5	0	0	0
6	0.000730922	0.013815	0.000377			6	0	0	0
7	0.0105578	0.012704	0.057132			7	0	0	0
8	0.0237144	6.94e-05	0.012162			8	0	0	0
9	0.00633466	0.040334	0.023192			9	0	0	0
10	0.00690316	0.024159	9.43e-05			10	0	0	0
11	0.0348406	0.034086	0.030263			11	0	0	0
12	0.00942078	0.016036	0.018007			12	0	0	0
13	0	0	0			13	0	0	0
14	0	0	0			14	0	0	0
15	0	0	0.012916			15	0	0	0
16	0	0	0			16	0	0	0
17	0.00113699	0	0			17	0	0	0
18	0	0	0			18	0	0	0
19	0	0	0.000189			19	0	0	0
20	0	0	0			20	0	0	0
21	0	0	0			21	0	0	0
22	0	0	0			22	0	0	0
23	0	0	0			23	0	0	0
24	0	0	0			24	0	0	0
25	0	0	0			25	0	0	0
26	0	0	0			26	0	0	0
27	0	0	0			27	0	0	0
28	0	0	9.43e-05			28	0	0	0
29	0.0103141	0	0			29	0	0	0
30	0	0	9.43e-05			30	0	0	0
31	0	0	0.01103			31	0	0	0
32	0	6.94e-05	0			32	0	0	0
33	0	0	0			33	0	0	0
34	0	0	0			34	0	0	0
35	0	0.017147	0			35	0	0	0
36	0	0.00715	0			36	0	0	0
37	0	6.94e-05	0			37	0	0	0
38	0	0	9.43e-05			38	0	0	0
39	0	0	0			39	0	0	0
40	0	0	0			40	0	0	0
41	0	0	0.013293			41	0	0	0
42	0	0	0			42	0	0	0
43	0	0	0			43	0	0	0
44	0	0	0			44	0	0	0
45	0	0	0			45	0	0	0
46	0	0	0			46	0	0	0
47	0	0	0			47	0	0	0
48	0	0	0			48	0	0	0
49	0	0	0			49	0	0	0
50	0	0	0			50	0	0	0
51	0	0	0			51	0	0	0
52	0	0	0			52	0	0	0
53	0	0	0			53	0	0	0
54	0	0	0			54	0	0	0
55	0.00576617	0	0			55	0	0	0
56	0	0	0			56	0	0	0
57	0	0	0			57	0	0	0
58	0	0	0			58	0	0	0
59	0	0	0			59	0	0	0
60	0	0	0			60	0	0	0
61	0	0	0			61	0	0	0
62	0	0	0.000283			62	0	0	0
63	0	0	0			63	0	0	0
64	0	0	0			64	0	0	0
65	8.12136e-05	0	0			65	0	0	0
66	0	0	0			66	0	0	0
67	0	0	0			67	0	0	0
68	0	0	0			68	0	0	0
69	0	0	0			69	0	0	0
70	0	0	0			70	0	0	0
71	0.0141312	0	0			71	0	0	0
72	0	0	0			72	0	0	0
73	0	0	0			73	0	0	0
74	0	0	0			74	0	0	0
75	0.00617223	0	0			75	0	0	0

## Sheet: Supp Fig 11
	EMX1_sgRNA1															EMX1_sgRNA2
Reference sequence	Percent_A			Percent_T			Percent_C			Percent_G					Reference sequence	Percent_A			Percent_T			Percent_C			Percent_G
G	0.12	0.11	0.16	0.02	0.06	0.02	0.04	0.11	0.1	98.19*	97.27*	97.57*			C	0.07	0.08	0.03	0.55	0.31	0.48	98.5*	98.47*	98.12*	0.08	0.19	0.14
C	0.02	0.03	0.05	0.07	0.09	0.09	98.58*	97.67*	97.99*	0.04	0.05	0.04			G	0.06	0.07	0.02	0.08	0.13	0.12	0.07	0.12	0.12	98.98*	98.71*	98.53*
T	0.02	0.01	0.06	98.24*	97.42*	97.55*	0.07	0.1	0.11	0.1	0.09	0.2			G	0.16	0.07	0.06	0.24	0.42	0.36	0	0.01	0.04	98.72*	98.39*	98.19*
G	0.04	0.02	0.04	0.07	0.03	0.08	0.02	0	0.02	98.14*	97.45*	97.6*			T	0.08	0.03	0.04	98.81*	98.67*	98.34*	0.01	0.07	0.05	0.04	0.02	0.07
G	0.04	0.04	0.09	0.08	0.03	0.06	0.01	0.02	0.03	98.1*	97.42*	97.49*			T	0.06	0.06	0.04	98.76*	98.6*	98.32*	0.08	0.08	0.06	0.01	0.03	0.02
G	0.1	0.06	0.12	0.04	0.03	0.02	0.01	0.05	0.03	98.01*	97.32*	97.41*			C	0.17	0.21	0.16	0.06	0.16	0.12	98.58*	98.25*	98.09*	0.03	0.02	0
T	0.02	0	0.01	97.64*	97.19*	97.06*	0.19	0.1	0.16	0.23	0.13	0.27			T	4.73	6.09	5.58	84.08*	81.51*	81.99*	8.98	9.98	9.51	0.77	0.83	1.04
C	0.05	0.07	0.1	0.02	0.03	0.04	97.88*	97.25*	97.27*	0.1	0.07	0.08			C	0.23	0.24	0.24	0.14	0.13	0.09	97.9*	97.84*	97.67*	0.09	0.09	0.11
T	2.91	2.87	2.95	89.84*	89.55*	89.24*	3.73	3.69	3.9	1.25	1.13	1.16			T	1.5	1.69	1.87	94.38*	93.43*	93.54*	2.12	2.68	2.26	0.14	0.11	0.14
C	0.05	0.05	0.04	0.06	0.05	0.06	97.66*	97.09*	97.18*	0.12	0.08	0.17			A	98.16*	97.85*	97.69*	0	0	0	0	0.02	0.01	0.08	0.08	0.13
T	0.94	0.72	0.82	95.86*	95.44*	95.59*	0.99	0.97	1	0.08	0.09	0.04			G	0	0.04	0.04	0.03	0.03	0.05	0.02	0.02	0.03	98.21*	97.85*	97.68*
A	97.88*	97.28*	97.49*	0	0.01	0.01	0.01	0.01	0.03	0.03	0.01	0.03			A	98.17*	97.86*	97.7*	0	0	0	0	0.02	0.03	0.04	0.02	0.01
C	0.02	0.02	0	0.05	0.05	0.06	97.77*	97.17*	97.35*	0.05	0.07	0.16			A	98.26*	97.82*	97.67*	0	0	0	0	0.01	0.02	0.01	0.03	0.03
A	97.98*	97.33*	97.63*	0	0	0.01	0.01	0	0.01	0.02	0.04	0.02			A	98.28*	97.79*	97.61*	0	0	0.02	0	0.06	0.02	0.01	0.01	0.03
G	0.05	0.06	0.05	0.01	0.01	0.01	0.03	0.03	0.03	97.94*	97.29*	97.58*			A	98.1*	97.77*	97.5*	0	0	0.03	0	0.02	0.04	0	0.03	0.02
C	0.05	0.04	0.15	0.08	0.09	0.07	97.93*	97.29*	97.52*	0.01	0	0.02			C	0	0.01	0	0.06	0.02	0.04	98.04*	97.82*	97.61*	0	0	0.05
C	0	0	0	0.02	0.01	0.01	98.12*	97.45*	97.85*	0.02	0	0.01			G	0.01	0.01	0.04	0.01	0.01	0.01	0	0	0.02	98.19*	97.87*	97.74*
C	0.01	0.01	0.04	0.01	0.02	0.01	98.09*	97.48*	97.91*	0.03	0	0			C	0.03	0.03	0.04	0.1	0.11	0.08	98.08*	97.68*	97.67*	0	0	0
C	0.01	0	0.02	0.03	0	0.01	98.12*	97.57*	97.96*	0.03	0	0.01			G	0.03	0.04	0.04	0.03	0.01	0.01	0	0	0	98.12*	97.73*	97.6*
C	0.01	0.01	0.01	0.01	0.01	0.01	98.23*	97.68*	98.07*	0	0	0			G	0.02	0.02	0.03	0.02	0.01	0.04	0.02	0	0	98.02*	97.64*	97.45*
T	0	0	0.03	98.28*	97.92*	98.15*	0.16	0.15	0.14	0	0	0			C	0.23	0.12	0.17	0.13	0.14	0.15	97*	97.05*	96.7*	0.27	0.29	0.28
C	0.02	0.01	0.02	0.08	0.05	0.05	98.44*	98.08*	98.3*	0.01	0.02	0.03			G	0.23	0.17	0.2	0.06	0.04	0.08	0.23	0.19	0.26	97.4*	97.64*	97.03*
C	0.02	0	0.03	0.08	0.05	0.04	98.62*	98.27*	98.46*	0.02	0	0			C	0.17	0.16	0.17	0.01	0.02	0.02	97.58*	97.87*	97.33*	0.35	0.25	0.35
A	98.62*	98.23*	98.43*	0.07	0.05	0.06	0.12	0.09	0.08	0.02	0.02	0.05			C	0.15	0.15	0.28	0.08	0.05	0.04	97.79*	98.19*	97.62*	0.28	0.24	0.18
G	0.1	0.05	0.06	0.01	0.01	0.02	0.05	0.05	0.05	98.73*	98.29*	98.5*			G	0.12	0.13	0.12	0.01	0.02	0.08	0.44	0.36	0.37	97.9*	98.16*	97.66*
G	0.05	0.03	0.02	0.02	0.01	0.01	0.03	0.04	0.05	98.9*	98.41*	98.61*			G	0.06	0.06	0.06	0.03	0.05	0.03	0.22	0.24	0.23	98.33*	98.33*	98.07*
C*	0.02*	0.02*	0.02*	0.04*	0.05*	0.04*	98.98*	98.4*	98.65*	0.09*	0.08*	0.06*			A*	98.12*	98.33*	97.9*	0.02*	0.02*	0.02*	0.32*	0.19*	0.33*	0.4*	0.36*	0.38*
G*	0.02*	0.04*	0.03*	0.02*	0*	0.01*	0.09*	0.05*	0.06*	99.08*	98.52*	98.73*			G*	0.15*	0.16*	0.15*	0.07*	0.04*	0.07*	0.19*	0.14*	0.18*	98.45*	98.67*	98.25*
T*	0*	0*	0.01*	99.08*	98.5*	98.71*	0.05*	0.04*	0.06*	0.1*	0.09*	0.08*			G*	0.13*	0.13*	0.1*	0.02*	0.02*	0.03*	0.16*	0.13*	0.19*	98.71*	98.74*	98.36*
T*	0*	0*	0*	99.19*	98.53*	98.79*	0.05*	0.04*	0.05*	0.03*	0.05*	0.04*			G*	0.17*	0.1*	0.14*	0*	0.02*	0.03*	0.23*	0.08*	0.15*	98.77*	98.9*	98.43*
G*	0.02*	0.01*	0.02*	0.11*	0.08*	0.06*	0.02*	0.01*	0.04*	99.12*	98.53*	98.77*			C*	0.12*	0.06*	0.09*	0.04*	0.05*	0.04*	98.68*	98.7*	98.13*	0.49*	0.45*	0.55*
C*	0.01*	0*	0.01*	0.09*	0.07*	0.07*	99.1*	98.5*	98.75*	0.08*	0.06*	0.06*			C*	0.05*	0.08*	0.1*	0.03*	0.03*	0.01*	98.81*	98.93*	98.43*	0.43*	0.26*	0.29*
T*	0*	0*	0.01*	99.15*	98.53*	98.79*	0.12*	0.08*	0.08*	0.04*	0.03*	0.02*			C*	0.08*	0.04*	0.07*	0.03*	0.03*	0.03*	98.98*	99.03*	98.64*	0.29*	0.21*	0.25*
C*	0.01*	0*	0.01*	0.08*	0.06*	0.05*	99.21*	98.55*	98.8*	0.03*	0.02*	0.04*			G*	0.09*	0.01*	0.02*	0.01*	0.02*	0.05*	0.4*	0.34*	0.36*	98.94*	98.95*	98.6*
C*	0.03*	0.01*	0.02*	0.03*	0.03*	0.02*	99.26*	98.6*	98.85*	0*	0.01*	0.02*			A*	98.7*	98.79*	98.4*	0*	0.01*	0*	0.3*	0.25*	0.28*	0.43*	0.31*	0.38*
T*	0*	0*	0.01*	99.17*	98.54*	98.8*	0.12*	0.11*	0.09*	0.02*	0*	0.01*			G*	0.24*	0.2*	0.22*	0.03*	0*	0.01*	0.2*	0.19*	0.2*	98.96*	98.97*	98.63*
A*	99.16*	98.53*	98.8*	0.08*	0.06*	0.04*	0.04*	0.05*	0.04*	0.03*	0.01*	0.05*			A*	98.8*	98.89*	98.49*	0*	0.01*	0.01*	0.18*	0.14*	0.19*	0.45*	0.31*	0.37*
G*	0.08*	0.05*	0.03*	0.04*	0.03*	0.03*	0.03*	0.04*	0.05*	99.2*	98.54*	98.83*			C*	0.25*	0.2*	0.29*	0.06*	0.04*	0.04*	98.85*	98.83*	98.5*	0.27*	0.28*	0.23*
A*	99.21*	98.57*	98.82*	0.02*	0.02*	0.04*	0*	0.01*	0.02*	0.11*	0.06*	0.06*			G*	0.15*	0.2*	0.15*	0.02*	0.02*	0.02*	0.26*	0.15*	0.19*	99*	98.98*	98.75*
C*	0.09*	0.07*	0.06*	0.02*	0.02*	0.04*	99.19*	98.54*	98.8*	0.03*	0.03*	0.04*			G*	0.22*	0.22*	0.21*	0*	0*	0*	0.29*	0.19*	0.18*	98.92*	98.97*	98.72*
	FANCF_sgRNA1															FANCF_sgRNA2															FANCF_sgRNA3															FANCF_sgRNA4
Reference sequence	Percent_A			Percent_T			Percent_C			Percent_G					Reference sequence	Percent_A			Percent_T			Percent_C			Percent_G					Reference sequence	Percent_A			Percent_T			Percent_C			Percent_G					Reference sequence	Percent_A			Percent_T
G	0.02	0.03	0	0.04	0.03	0.02	0	0	0	99.55*	99.5*	99.45*			A	99.57*	99.51*	99.33*	0	0.03	0.09	0.03	0.06	0.01	0.01	0.01	0.01			A	99.82*	99.83*	99.81*	0.01	0.01	0.01	0	0	0	0.01	0.01	0.01			G	0.1	0.08	0.07	0.1
A	99.56*	99.47*	99.39*	0.01	0.04	0.04	0	0	0.01	0.03	0.06	0.03			A	99.53*	99.3*	99.25*	0.02	0	0.06	0.03	0.1	0.04	0.01	0.12	0.05			A	99.82*	99.83*	99.81*	0	0	0	0.01	0	0	0.01	0.01	0.01			G	0.13	0.15	0.12	0.06
G	0.12	0.03	0.12	0.03	0.06	0.05	0	0.04	0.03	99.46*	99.41*	99.28*			C	0.04	0.03	0.04	0.02	0.07	0.08	99.52*	99.31*	99.2*	0	0.12	0.02			A	99.81*	99.84*	99.8*	0	0	0	0.01	0.01	0.01	0.01	0.01	0.01			A	97.84*	97.33*	97.43*	0.07
T	0.01	0.02	0.01	99.59*	99.47*	99.41*	0.01	0.05	0.01	0	0.02	0.05			T	0.03	0.03	0.02	99.25*	98.98*	98.94*	0.3	0.34	0.43	0.01	0.04	0.01			A	99.79*	99.81*	99.78*	0	0	0	0.02	0.01	0.02	0.01	0.01	0.01			C	0.09	0.11	0.11	0.17
C	0.15	0.12	0.18	0.06	0.05	0.06	99.39*	99.33*	99.22*	0	0.02	0			C	0.06	0.06	0.04	0.13	0.08	0.08	99.33*	99.05*	99.18*	0.01	0.08	0.02			T	0	0	0	99.82*	99.84*	99.81*	0.01	0.01	0.01	0	0	0			T	0.2	0.22	0.25	97.09*
T	4.6	4.31	4.88	89.24*	89.02*	88.1*	4.95	4.95	5.63	0.82	1.22	0.86			T	0.95	1.35	1.04	97.05*	95.54*	96.26*	1.28	2.09	1.84	0.2	0.16	0.11			C	0.01	0.01	0.02	0	0	0.01	99.82*	99.83*	99.8*	0	0	0			C	0.26	0.37	0.33	0.12
C	0.07	0.08	0.04	0.06	0.03	0.06	99.48*	99.4*	99.38*	0	0	0			T	0.06	0.04	0.06	99.37*	98.97*	98.95*	0.04	0.14	0.08	0.07	0.1	0.16			T	0.04	0.07	0.08	99.7*	99.63*	99.6*	0.08	0.12	0.11	0.02	0.04	0.03			T	7.45	10.56	10.07	82.01*
G	0.12	0.13	0.13	0.03	0.05	0.04	0.03	0.02	0.01	99.43*	99.31*	99.3*			T	4.75	4.84	5.32	91.82*	91.06*	90.45*	1.69	2.04	1.99	1.06	1.03	1.1			C	0.04	0.02	0.03	0.01	0.01	0.01	99.78*	99.82*	99.78*	0	0	0			C	0.13	0.17	0.15	0.17
C	0.01	0.03	0.02	0.01	0.02	0.02	99.59*	99.46*	99.45*	0	0	0			C	0.05	0.03	0.03	0.02	0.03	0.03	99.49*	99.08*	99.11*	0	0.03	0.02			C	0.07	0.02	0.04	0.01	0.01	0.01	99.74*	99.82*	99.77*	0.01	0.01	0.01			T	1.38	1.78	1.77	95.43*
T	0.05	0.02	0.03	99.52*	99.44*	99.38*	0.04	0.04	0.05	0	0.02	0.03			C	0.06	0.09	0.13	0.03	0.05	0.02	99.47*	98.99*	99.02*	0	0.04	0.02			A	99.81*	99.83*	99.8*	0	0	0	0.01	0.01	0.01	0.01	0.01	0.01			G	0.05	0.03	0.14	0.02
C	0.04	0.07	0.03	0.06	0.03	0.05	99.49*	99.41*	99.4*	0.01	0	0			C	0.06	0.18	0.08	0.05	0.12	0.07	99.45*	98.83*	99.02*	0	0.06	0.01			T	0	0	0	99.81*	99.83*	99.8*	0.01	0.01	0.01	0	0	0.01			A	98.2*	97.74*	97.9*	0.03
T	1.88	1.88	2.1	97.24*	97.31*	96.87*	0.45	0.27	0.43	0.03	0.05	0.09			G	0.04	0.03	0.08	0.07	0.08	0.04	0	0.04	0.01	99.47*	99.05*	99.06*			C	0.01	0.01	0.02	0.01	0.01	0	99.81*	99.83*	99.8*	0.01	0.01	0.01			T	0.05	0.01	0.08	98.47*
G	0.02	0.02	0.02	0.01	0.03	0.02	0	0	0	99.58*	99.46*	99.44*			G	0.07	0.08	0.08	0.04	0.07	0.04	0	0.06	0.01	99.46*	98.98*	99.05*			C	0.14	0.02	0.04	0.01	0.01	0.01	99.68*	99.82*	99.77*	0.01	0.01	0			G	0.03	0.04	0.01	0.02
T	0.02	0.01	0	99.57*	99.48*	99.46*	0.02	0.02	0.02	0	0	0			C	0.03	0.03	0.07	0.05	0.11	0.08	99.49*	99.1*	99.01*	0	0	0.02			T	0.01	0.01	0.01	99.77*	99.79*	99.76*	0.04	0.04	0.05	0	0.01	0.01			A	98.48*	97.9*	98.19*	0.03
C	0.04	0.02	0.03	0.01	0.01	0.01	99.57*	99.48*	99.45*	0	0	0			C	0.08	0.05	0.06	0.01	0.05	0.05	99.53*	99.17*	99.15*	0	0.03	0.01			G	0.01	0.01	0.01	0.02	0.02	0.04	0	0	0	99.8*	99.81*	99.78*			A	98.49*	97.91*	98.21*	0.02
A	99.59*	99.51*	99.47*	0	0	0	0	0	0	0.01	0.01	0.01			C	0.05	0.19	0.13	0.06	0.07	0.03	99.51*	99.02*	99.12*	0	0.02	0.06			C	0.01	0.02	0.02	0.09	0.09	0.09	99.73*	99.73*	99.71*	0	0	0			G	0.05	0.03	0.01	0.05
C	0.04	0.03	0.04	0.01	0.01	0.01	99.56*	99.51*	99.44*	0	0	0			G	0.07	0.04	0.05	0.07	0.17	0.21	0.01	0.01	0.02	99.48*	99.11*	99.06*			G	0.03	0.02	0.02	0.03	0.04	0.05	0	0	0	99.77*	99.79*	99.76*			A	98.51*	98.01*	98.15*	0
C	0.04	0.07	0.04	0.01	0.01	0.01	99.55*	99.46*	99.43*	0	0	0			G	0.02	0.02	0.02	0.03	0.04	0.08	0	0	0.01	99.59*	99.38*	99.22*			C	0.01	0.02	0.02	0.01	0.01	0.01	99.8*	99.81*	99.8*	0	0	0			C	0.05	0.01	0.01	0.05
C	0.06	0.16	0.02	0.01	0.01	0.01	99.54*	99.38*	99.46*	0	0	0			G	0.02	0.03	0.06	0.02	0	0.01	0	0	0.01	99.6*	99.38*	99.31*			T	0	0	0	99.82*	99.83*	99.81*	0.01	0.01	0.01	0	0	0			C	0.06	0.04	0.08	0.03
A	99.59*	99.54*	99.47*	0	0	0	0	0.01	0	0.01	0.01	0.01			C	0.03	0.09	0.07	0.07	0.07	0.08	99.52*	99.28*	99.28*	0	0	0			T	0	0	0	99.79*	99.81*	99.8*	0.01	0.01	0.01	0.02	0.02	0			C	0.07	0.12	0.08	0.02
G	0.01	0.01	0.01	0.02	0.04	0.02	0.01	0.01	0.03	99.57*	99.51*	99.43*			G	0.05	0.08	0.05	0	0	0	0	0	0.08	99.6*	99.48*	99.31*			T	0	0	0	99.81*	99.82*	99.8*	0.02	0.02	0.02	0.01	0	0			A	98.43*	98.13*	98.16*	0.06
A	99.6*	99.55*	99.46*	0	0	0	0	0	0.02	0.01	0.01	0.01			T	0	0	0.04	99.59*	99.46*	99.35*	0.03	0.01	0.02	0.03	0.08	0.06			A	99.81*	99.83*	99.8*	0.01	0.01	0.01	0.01	0	0	0.01	0.01	0.01			G	0.05	0.02	0.04	0.04
C	0.04	0.04	0.05	0.01	0.01	0.01	99.56*	99.54*	99.43*	0	0	0			C	0.02	0.02	0.01	0.02	0.02	0.02	99.62*	99.47*	99.47*	0.02	0.05	0.03			C	0.01	0.01	0.01	0.04	0.04	0.04	99.78*	99.8*	99.77*	0.01	0.01	0.01			G	0.05	0.05	0.01	0.02
T	0.03	0.02	0.05	99.57*	99.54*	99.42*	0.01	0.01	0.01	0	0	0			C	0.05	0.04	0.08	0.07	0.06	0.06	99.55*	99.53*	99.44*	0	0.03	0.02			A	99.71*	99.74*	99.7*	0.02	0.02	0.03	0.03	0.02	0.03	0.07	0.07	0.07			C	0.04	0.09	0.03	0.11
G	0.01	0.01	0.01	0.11	0.12	0.03	0.01	0.01	0.01	99.48*	99.44*	99.43*			G	0.03	0.04	0.03	0.03	0.17	0.09	0.01	0.01	0.05	99.61*	99.43*	99.46*			G	0.01	0.01	0.01	0.1	0.09	0.08	0	0	0	99.72*	99.76*	99.74*			G	0.05	0.05	0.08	0.03
G	0.01	0.01	0.02	0.04	0.07	0.02	0	0	0	99.56*	99.5*	99.44*			G	0.01	0.01	0.01	0.07	0.11	0.08	0	0.03	0.02	99.59*	99.51*	99.55*			G	0.01	0.01	0.01	0.02	0.02	0.02	0.01	0	0	99.8*	99.83*	99.8*			G	0.03	0.02	0.04	0.02
A*	99.58*	99.55*	99.43*	0.01*	0.01*	0.01*	0*	0*	0.02*	0.02*	0.02*	0.03*			G*	0.02*	0.02*	0.02*	0*	0.03*	0.04*	0.02*	0.08*	0*	99.64*	99.53*	99.59*			T	0	0	0	99.81*	99.84*	99.81*	0.02	0.01	0.02	0	0	0			A*	99.25*	99.37*	99.25*	0.01*
G*	0.01*	0.01*	0.01*	0.01*	0.01*	0.04*	0*	0*	0*	99.59*	99.55*	99.44*			A*	99.66*	99.56*	99.57*	0*	0*	0*	0.05*	0.06*	0.02*	0.01*	0.04*	0.07*			C	0.02	0.03	0.03	0.01	0.01	0.01	99.8*	99.81*	99.79*	0	0	0			G*	0.08*	0.04*	0.07*	0.01*
T*	0.01*	0.01*	0.01*	99.59*	99.56*	99.45*	0.01*	0.01*	0.01*	0*	0*	0.02*			C*	0.01*	0.01*	0.05*	0.04*	0.03*	0.04*	99.63*	99.53*	99.54*	0.04*	0.08*	0.01*			T	0	0	0	99.79*	99.82*	99.79*	0.03	0.03	0.03	0.01	0	0.01			C*	0.07*	0.06*	0.01*	0.09*
G*	0.02*	0.02*	0.02*	0.03*	0.03*	0.03*	0*	0*	0*	99.56*	99.55*	99.44*			G*	0.04*	0.04*	0.04*	0.09*	0.07*	0.07*	0*	0*	0.06*	99.58*	99.54*	99.49*			C	0.05	0.02	0.02	0	0.01	0.01	99.77*	99.82*	99.79*	0	0	0			T*	0.05*	0.01*	0.02*	99.44*
C*	0.03*	0.03*	0.06*	0.07*	0.07*	0.07*	99.5*	99.49*	99.36*	0*	0*	0*			C*	0.01*	0.03*	0.01*	0.03*	0.03*	0.03*	99.66*	99.53*	99.54*	0.02*	0.05*	0.07*			C*	0.16*	0.01*	0.06*	0.01*	0.01*	0.01*	99.65*	99.82*	99.74*	0.01*	0.01*	0.01*			G*	0.04*	0.04*	0.08*	0.04*
A*	99.58*	99.57*	99.45*	0.01*	0*	0*	0*	0*	0.01*	0.02*	0.02*	0.04*			C*	0.04*	0.1*	0.02*	0.05*	0.04*	0.06*	99.63*	99.57*	99.55*	0*	0*	0.02*			A*	99.78*	99.8*	99.77*	0.01*	0.01*	0.02*	0*	0.01*	0.01*	0.03*	0.03*	0.03*			C*	0.03*	0.04*	0.05*	0.06*
G*	0.01*	0.01*	0.01*	0.01*	0.01*	0.03*	0.01*	0*	0*	99.58*	99.57*	99.45*			G*	0.05*	0.07*	0.08*	0*	0*	0*	0.03*	0.06*	0.06*	99.63*	99.58*	99.51*			G*	0.01*	0.01*	0.01*	0.19*	0.03*	0.12*	0*	0*	0*	99.64*	99.81*	99.7*			T*	0.02*	0.05*	0.02*	99.48*
T*	0.01*	0.01*	0.01*	99.6*	99.58*	99.47*	0.01*	0.01*	0.01*	0*	0*	0.02*			A*	99.68*	99.61*	99.6*	0*	0*	0*	0.01*	0.03*	0.04*	0.05*	0.06*	0.05*			G*	0.01*	0.01*	0.01*	0.05*	0.03*	0.07*	0*	0*	0*	99.77*	99.81*	99.74*			G*	0.06*	0.04*	0.02*	0.04*
G*	0.01*	0.01*	0.01*	0.04*	0.03*	0.03*	0*	0*	0.02*	99.56*	99.55*	99.44*			T*	0.01*	0.01*	0.05*	99.67*	99.61*	99.55*	0.03*	0.08*	0.04*	0.03*	0.01*	0.04*			G*	0.03*	0.03*	0.04*	0.06*	0.04*	0.05*	0*	0*	0*	99.74*	99.77*	99.74*			C*	0.03*	0.02*	0.01*	0.08*
G*	0.01*	0.01*	0.03*	0.02*	0.01*	0.02*	0*	0*	0*	99.59*	99.57*	99.45*			G*	0.03*	0.01*	0.01*	0.03*	0.09*	0.06*	0.02*	0.06*	0.02*	99.66*	99.56*	99.61*			C*	0.08*	0.01*	0.02*	0.03*	0.03*	0.03*	99.72*	99.81*	99.76*	0.01*	0.01*	0.01*			T*	0*	0*	0*	99.49*
T*	0*	0*	0*	99.6*	99.58*	99.47*	0.01*	0.01*	0.01*	0*	0*	0.02*			A*	99.67*	99.62*	99.59*	0*	0*	0*	0.02*	0*	0.02*	0.05*	0.08*	0.08*			A*	99.79*	99.81*	99.78*	0.03*	0.02*	0.03*	0*	0*	0*	0.01*	0.02*	0.02*			G*	0.01*	0.01*	0.03*	0.03*
G*	0.01*	0.01*	0.01*	0.02*	0.02*	0.04*	0*	0*	0*	99.58*	99.56*	99.45*			G*	0.03*	0.06*	0.06*	0.06*	0.16*	0.1*	0*	0*	0*	99.65*	99.49*	99.52*			G*	0.01*	0.01*	0.01*	0.02*	0.02*	0.03*	0*	0*	0*	99.8*	99.82*	99.79*			G*	0.01*	0.02*	0.02*	0.06*
T*	0.01*	0.01*	0.01*	99.6*	99.58*	99.46*	0.01*	0.01*	0.01*	0*	0*	0.02*			G*	0.01*	0*	0.02*	0.06*	0.08*	0.03*	0.02*	0.02*	0.02*	99.65*	99.6*	99.62*			T*	0.01*	0.01*	0.01*	99.81*	99.83*	99.81*	0.01*	0.01*	0.01*	0*	0*	0*			A*	99.47*	99.49*	99.43*	0.01*
G*	0.01*	0.02*	0.01*	0.03*	0.03*	0.03*	0*	0*	0*	99.57*	99.55*	99.45*			A*	99.67*	99.6*	99.58*	0.01*	0.01*	0.02*	0.02*	0.02*	0*	0.05*	0.08*	0.08*			T*	0*	0*	0*	99.8*	99.82*	99.79*	0.02*	0.02*	0.02*	0*	0*	0*			G*	0.05*	0.02*	0.06*	0.02*
	VEGFA_sgRNA1															VEGFA_sgRNA2															VEGFA_sgRNA3															VEGFA_sgRNA4
Reference sequence	Percent_A			Percent_T			Percent_C			Percent_G					Reference sequence	Percent_A			Percent_T			Percent_C			Percent_G					Reference sequence	Percent_A			Percent_T			Percent_C			Percent_G					Reference sequence	Percent_A			Percent_T
G	0.22	0.19	0.17	0.19	0.19	0.07	0.02	0.02	0.13	97.79*	98.11*	98.12*			C	0.06	0.05	0.02	0.05	0.05	0.14	99.18*	99.29*	99.04*	0.18	0.1	0.15			C	0.25	0.12	0.22	0.32	0.32	0.19	98.3*	98.43*	98.67*	0.02	0	0.03			A	99.42*	99.14*	99.22*	0.02
C	0.22	0.23	0.2	0.21	0.12	0.05	97.61*	97.83*	98.1*	0.01	0	0.05			T	0.15	0.2	0.22	99.22*	99.13*	99.01*	0.14	0.17	0.2	0.01	0.03	0			C	0.3	0.28	0.17	0.21	0.21	0.23	98.28*	98.26*	98.57*	0.05	0.04	0.01			C	0.03	0.04	0.02	0.07
A	97.67*	98.08*	98.02*	0.12	0.02	0.09	0.02	0	0.08	0.06	0.01	0.07			C	0.09	0.06	0.08	0.05	0.1	0.09	99.3*	99.34*	99.19*	0	0.01	0.05			T	0.17	0.12	0.14	98.31*	98.39*	98.65*	0.1	0.11	0.04	0.07	0.05	0.01			C	0.12	0.14	0.11	0.16
C	0.1	0.17	0.1	0.1	0.06	0.16	97.36*	97.74*	97.74*	0.16	0.05	0.02			T	0.74	0.72	0.75	97.39*	97.2*	97.08*	1.07	1.39	1.34	0.15	0.11	0.23			A	98.24*	98.25*	98.55*	0.26	0.27	0.18	0.08	0.1	0.03	0.05	0.02	0.03			A	99.36*	99.12*	99.19*	0.01
A	97.42*	97.86*	97.83*	0.09	0.01	0.06	0.06	0.01	0	0.06	0.02	0.04			C	0.16	0.16	0.14	0.12	0.09	0.08	99.04*	99.12*	99.13*	0	0.01	0.05			A	98.22*	98.27*	98.55*	0.12	0.11	0.08	0.07	0.05	0.05	0.16	0.09	0.11			C	0.01	0.03	0.05	0.06
T	0.36	0.33	0.19	97.03*	97.35*	97.52*	0.16	0.13	0.06	0.05	0	0.06			T	10.47	10.47	9.63	75.56*	74.23*	77.06*	10.95	12.32	10.44	1.81	1.74	1.77			G	0.29	0.3	0.15	0.2	0.15	0.08	2.09	2.17	2.15	95.97*	95.85*	96.37*			C	0.12	0.08	0.13	0.1
C	0.27	0.19	0.17	0.14	0.06	0.12	97.11*	97.57*	97.45*	0.1	0	0.07			C	0.06	0.06	0.11	0.01	0.03	0.03	98.72*	98.77*	98.85*	0.01	0.02	0.02			C	0.11	0.15	0.18	0.21	0.23	0.3	98.18*	98.01*	98.27*	0.02	0.03	0			T	0.09	0.05	0.08	99.27*
T	5.25	4.83	4.31	78.63*	79.21*	80.54*	12.2	12.44	11.64	1.5	1.28	1.28			C	0.08	0.07	0.11	0.04	0.08	0.05	99.11*	99.19*	99.2*	0	0	0			T	0.15	0.15	0.19	97.06*	97.13*	97.63*	1.18	0.97	0.81	0.06	0.01	0.07			T	0.05	0.02	0.07	99.12*
C	0.21	0.11	0.23	0.18	0.12	0.14	97.25*	97.53*	97.32*	0.07	0.06	0			A	99.11*	99.1*	99.12*	0.02	0.03	0.02	0.07	0.14	0.19	0.01	0.01	0.01			T	0.45	0.47	0.27	97.55*	97.36*	98.04*	0.29	0.25	0.27	0.03	0.07	0.04			C	0.12	0.14	0.16	0.06
A	97.57*	97.76*	97.76*	0.08	0	0.01	0	0	0.03	0.04	0.05	0.02			A	99.07*	99.08*	99.09*	0.03	0.07	0.19	0.02	0.03	0.03	0.01	0.01	0.01			T	19.47	19.44	18.91	67.96*	67.77*	68.8*	2.93	2.88	3.03	5.88	6.06	6.07			T	5.43	6.2	5.96	81.16*
G	0.08	0.04	0.04	0.15	0.09	0.15	0.03	0	0.09	97.58*	97.84*	97.68*			G	0	0	0	0.04	0.01	0.09	0.02	0.06	0.18	99.09*	99.12*	99.07*			C	0.1	0.15	0.14	0.11	0.15	0.15	98.01*	97.76*	98.19*	0.03	0.02	0.03			C	0.06	0.01	0.07	0.07
C	0.13	0.06	0.09	0.08	0.03	0.09	97.59*	97.87*	97.78*	0.02	0.02	0			A	99.11*	99.11*	99.13*	0.03	0.03	0.15	0	0	0	0.01	0.01	0.01			C	0.11	0.11	0.09	0.05	0.03	0.05	98.06*	97.96*	98.36*	0	0	0			A	99.31*	99.1*	99.18*	0
C	0.08	0.1	0.09	0.05	0.01	0.05	97.83*	97.98*	97.93*	0.06	0	0			G	0	0	0	0.07	0.02	0.1	0	0	0.08	99.07*	99.14*	99.11*			A	98.46*	98.32*	98.68*	0.02	0.01	0	0	0	0.02	0.01	0.01	0.01			G	0.02	0.01	0.01	0.01
C	0.11	0.09	0.21	0	0.01	0.05	97.85*	98.06*	97.83*	0.11	0.02	0			A	99.1*	99.04*	99.15*	0.01	0.01	0.07	0	0	0	0.02	0.02	0.01			C	0.03	0.06	0.04	0.02	0.01	0.01	98.44*	98.29*	98.67*	0	0	0			C	0.04	0.02	0.04	0.02
A	97.92*	98.19*	97.99*	0.04	0.03	0.02	0.11	0.01	0.05	0.05	0.01	0.02			G	0	0.01	0	0.19	0.07	0.24	0	0	0	98.94*	98.99*	99*			C	0.05	0.03	0.03	0.02	0.01	0	98.56*	98.44*	98.7*	0.01	0	0.01			T	0.01	0.01	0.03	99.43*
G	0.08	0.03	0	0.08	0.02	0.13	0.01	0.01	0.01	97.94*	98.26*	98.01*			G	0	0.01	0.01	0.13	0.11	0.22	0	0	0	98.99*	98.96*	99.02*			A	98.64*	98.44*	98.81*	0	0.04	0	0.02	0.03	0.02	0.01	0.02	0.01			C	0.02	0.03	0.06	0
A	97.97*	98.24*	98.11*	0.09	0.02	0	0.03	0	0	0.02	0.01	0.06			G	0	0	0	0.05	0.02	0.05	0	0	0	99.07*	99.05*	99.21*			T	0.01	0.01	0.01	98.61*	98.38*	98.81*	0.03	0.02	0.01	0	0	0			A	99.43*	99.09*	99.24*	0.06
T	0.1	0.01	0.02	97.95*	98.25*	98.16*	0.07	0.01	0	0.04	0.01	0.02			A	99.06*	99.01*	99.12*	0.02	0.02	0.02	0	0	0	0.02	0.03	0.02			C	0.02	0.01	0.02	0	0.03	0	98.63*	98.4*	98.79*	0	0	0			T	0.01	0.01	0.01	99.39*
A	97.97*	98.23*	97.97*	0.11	0.02	0.11	0.09	0.03	0.06	0.05	0.02	0.02			G	0	0	0	0.01	0.01	0.01	0	0	0	99.12*	99.05*	99.15*			A	98.72*	98.53*	98.81*	0.01	0.02	0	0	0	0.01	0.01	0.01	0.01			G	0	0.01	0.01	0.02
G	0.07	0.01	0	0.19	0.16	0.3	0.05	0	0	97.91*	98.14*	97.87*			A	99.08*	99.05*	99.14*	0.01	0.01	0.01	0.01	0	0	0.02	0.01	0.03			A	98.66*	98.55*	98.81*	0.04	0.02	0.01	0.03	0.02	0.01	0.03	0.02	0.02			T	0	0.01	0.03	99.45*
G	0.11	0.04	0.02	0.12	0.07	0.13	0.08	0.03	0.09	97.88*	98.22*	97.61*			G	0.03	0.06	0.08	0.09	0.03	0.16	0.04	0.02	0.04	98.99*	99.03*	98.96*			C	0.08	0.11	0.08	0.01	0.04	0.02	98.73*	98.5*	98.74*	0.01	0.02	0.02			C	0.08	0.02	0.03	0.01
G	0.12	0.03	0.01	0.11	0.08	0.13	0.05	0	0.01	98.15*	98.41*	97.99*			A	98.99*	98.99*	99.03*	0.01	0.02	0.01	0.04	0.02	0.02	0.13	0.14	0.19			A	98.72*	98.53*	98.8*	0.02	0.04	0.02	0.19	0.18	0.17	0.02	0.01	0.01			T	0.02	0.02	0.01	99.47*
T	0.09	0.03	0.03	98.62*	98.83*	98.65*	0.03	0.01	0.09	0.15	0.05	0.05			G	0.07	0.09	0.2	0.08	0.05	0.06	0	0	0	99.12*	99.1*	99.13*			C	0.16	0.17	0.11	0.02	0.03	0.02	98.79*	98.61*	98.9*	0.01	0	0			G	0.01	0.02	0.05	0.14
G	0.03	0.01	0.01	0.47	0.35	0.43	0.01	0.03	0.11	98.4*	98.55*	98.26*			G	0.09	0.07	0.01	0.14	0.1	0.15	0.03	0	0	99.13*	99.22*	99.28*			T	0.05	0.08	0.05	98.81*	98.6*	98.91*	0.17	0.19	0.11	0.01	0.02	0.01			G	0.01	0.01	0.01	0.24
G	0.02	0.01	0.1	0.28	0.19	0.23	0.04	0.03	0.01	98.66*	98.7*	98.51*			G	0.05	0.05	0.15	0.03	0.03	0.12	0.02	0	0	99.29*	99.36*	99.17*			G	0.06	0.1	0.04	0.09	0.07	0.08	0.11	0.12	0.08	99.05*	99.06*	99.1*			G	0.01	0.01	0.02	0.14
G	0.13	0.03	0.02	0.23	0.23	0.21	0	0.03	0.02	98.63*	98.74*	98.65*			G	0.15	0.11	0.07	0.03	0.02	0.01	0.02	0	0	99.22*	99.35*	99.49*			G	0.14	0.11	0.09	0.01	0.03	0.01	0.06	0.09	0.05	99.13*	99.13*	99.16*			G	0.02	0.01	0.01	0.05
A*	99.11*	99.44*	98.92*	0.07*	0.03*	0.08*	0.08*	0.01*	0.04*	0.12*	0.05*	0.13*			C*	0.09*	0.05*	0.16*	0.02*	0.02*	0.01*	99.28*	99.35*	99.31*	0.09*	0.1*	0.08*			T*	0.04*	0.07*	0.05*	99.24*	99.21*	99.19*	0.02*	0.05*	0.04*	0.05*	0.05*	0.03*			A*	99.62*	99.56*	99.58*	0.02*
G*	0.14*	0.01*	0.01*	0.26*	0.26*	0.22*	0.04*	0*	0.02*	98.99*	99.25*	98.97*			T*	0.06*	0.04*	0.01*	99.31*	99.39*	99.33*	0.03*	0.04*	0.03*	0.08*	0.07*	0.2*			G*	0.05*	0.05*	0.06*	0.06*	0.06*	0.05*	0.12*	0.13*	0.08*	99.14*	99.17*	99.14*			A*	99.58*	99.55*	99.57*	0*
G*	0.02*	0.05*	0.01*	0.18*	0.03*	0.2*	0.04*	0*	0*	99.19*	99.44*	99.02*			C*	0.06*	0.04*	0.09*	0.02*	0.03*	0.02*	99.31*	99.41*	99.33*	0.12*	0.07*	0.14*			A*	99.27*	99.24*	99.32*	0.03*	0.04*	0.02*	0.06*	0.05*	0.06*	0.05*	0.09*	0.04*			G*	0.02*	0.02*	0.02*	0.05*
G*	0.02*	0.01*	0.11*	0.12*	0.12*	0.07*	0.06*	0*	0.01*	99.23*	99.44*	99.14*			C*	0.1*	0.03*	0.06*	0.02*	0.03*	0.01*	99.37*	99.44*	99.39*	0.09*	0.09*	0.13*			A*	99.28*	99.26*	99.32*	0.02*	0.05*	0.02*	0.07*	0.05*	0.07*	0.03*	0.07*	0.03*			A*	99.62*	99.57*	99.61*	0.01*
A*	99.23*	99.55*	99.22*	0.02*	0*	0.03*	0*	0*	0*	0.21*	0.02*	0.13*			T*	0.02*	0.04*	0.09*	99.39*	99.44*	99.42*	0.07*	0.08*	0.03*	0.1*	0.06*	0.06*			G*	0.04*	0.07*	0.05*	0.04*	0.03*	0.07*	0.14*	0.1*	0.09*	99.2*	99.27*	99.26*			G*	0.04*	0.03*	0.03*	0.11*
G*	0.09*	0.01*	0.1*	0.09*	0*	0.03*	0.01*	0*	0.01*	99.28*	99.56*	99.25*			G*	0.07*	0.04*	0.01*	0.05*	0.05*	0.04*	0.01*	0.03*	0.09*	99.46*	99.5*	99.46*			G*	0.2*	0.16*	0.12*	0.09*	0.07*	0.07*	0*	0.03*	0.01*	99.18*	99.26*	99.27*			G*	0.06*	0.01*	0.01*	0.01*
C*	0.05*	0.05*	0.03*	0.15*	0.08*	0.12*	99.15*	99.41*	99.22*	0.11*	0.05*	0.11*			A*	99.44*	99.5*	99.41*	0.01*	0.03*	0.03*	0.02*	0.02*	0.07*	0.1*	0.07*	0.09*			C*	0.05*	0.07*	0.04*	0.03*	0.06*	0.05*	99.32*	99.28*	99.31*	0.07*	0.11*	0.07*			A*	99.62*	99.59*	99.65*	0*
T*	0.07*	0.01*	0.02*	99.25*	99.54*	99.35*	0.08*	0.04*	0.05*	0.11*	0.05*	0.12*			C*	0.06*	0.05*	0.02*	0.02*	0.03*	0.07*	99.46*	99.48*	99.41*	0.06*	0.06*	0.08*			C*	0.08*	0.09*	0.07*	0.12*	0.09*	0.08*	99.26*	99.27*	99.28*	0.04*	0.08*	0.05*			C*	0.04*	0.03*	0.05*	0.02*
G*	0.15*	0.06*	0.07*	0.04*	0.03*	0.01*	0.01*	0.01*	0.01*	99.31*	99.55*	99.5*			A*	99.45*	99.49*	99.4*	0.03*	0.01*	0.03*	0.04*	0.06*	0.04*	0.06*	0.06*	0.13*			T*	0.08*	0.06*	0.03*	99.22*	99.23*	99.27*	0.08*	0.11*	0.09*	0.13*	0.15*	0.09*			T*	0.03*	0.01*	0.02*	99.62*
T*	0.07*	0.01*	0.11*	99.29*	99.57*	99.44*	0.05*	0.02*	0.02*	0.1*	0.05*	0.01*			C*	0.05*	0.04*	0.07*	0.03*	0.03*	0.05*	99.46*	99.5*	99.43*	0.06*	0.05*	0.04*			G*	0.03*	0.03*	0.05*	0.04*	0.07*	0.05*	0.01*	0.04*	0*	99.43*	99.41*	99.39*			G*	0.01*	0.02*	0.04*	0.12*
G*	0.06*	0.01*	0.01*	0.11*	0.01*	0.03*	0.01*	0.02*	0.02*	99.33*	99.61*	99.53*			A*	99.36*	99.42*	99.3*	0.03*	0.05*	0.05*	0.06*	0.04*	0.12*	0.14*	0.12*	0.11*			T*	0.03*	0.02*	0.04*	99.39*	99.35*	99.36*	0.02*	0.05*	0.01*	0.07*	0.12*	0.07*			G*	0.08*	0.05*	0.04*	0.03*
A*	99.37*	99.58*	99.45*	0.02*	0.02*	0.02*	0.02*	0*	0.08*	0.1*	0.04*	0.03*			G*	0.04*	0.05*	0.11*	0.09*	0.06*	0.09*	0.03*	0.05*	0.05*	99.43*	99.46*	99.33*			T*	0.03*	0.03*	0.04*	99.32*	99.32*	99.32*	0.02*	0.06*	0.01*	0.14*	0.13*	0.12*			C*	0.17*	0.13*	0.08*	0.05*
A*	99.36*	99.61*	99.45*	0.04*	0*	0.08*	0.04*	0*	0*	0.08*	0.03*	0.04*			G*	0.16*	0.14*	0.09*	0.04*	0.07*	0.06*	0.02*	0.03*	0.13*	99.38*	99.38*	99.31*			T*	0.12*	0.1*	0.07*	99.32*	99.32*	99.35*	0.03*	0.06*	0.03*	0.05*	0.06*	0.05*			A*	99.58*	99.56*	99.62*	0.04*
A*	99.39*	99.59*	99.47*	0.05*	0.02*	0.01*	0.03*	0*	0*	0.05*	0.03*	0.09*			C*	0.1*	0.03*	0.13*	0.04*	0.02*	0.05*	99.4*	99.53*	99.38*	0.06*	0.05*	0.03*			T*	0.11*	0.08*	0.07*	99.35*	99.38*	99.35*	0.02*	0.02*	0.03*	0.04*	0.06*	0.05*			G*	0.01*	0.03*	0.02*	0.09*
	KCNA2_sgRNA1															KCNA2_sgRNA2															KCNA2_sgRNA3															KCNA2_sgRNA4
Reference sequence	Percent_A			Percent_T			Percent_C			Percent_G					Reference sequence	Percent_A			Percent_T			Percent_C			Percent_G					Reference sequence	Percent_A			Percent_T			Percent_C			Percent_G					Reference sequence	Percent_A			Percent_T
T	0	0.01	0.01	99.41*	99.68*	99.73*	0.01	0.02	0.01	0.01	0.01	0.01			A	95.85*	96.03*	95.78*	0.25	0.19	0.17	0.07	0.05	0.1	0.08	0.22	0.11			A	98.07*	98.48*	98.65*	0.03	0.01	0.08	0.05	0.02	0.09	0.03	0.06	0.02			A	99.42*	99.7*	99.73*	0.01
A	99.39*	99.68*	99.73*	0.02	0.01	0.01	0	0	0	0.01	0.02	0.01			T	0.09	0.08	0.06	95.77*	95.97*	95.65*	0.04	0.06	0.05	0.26	0.19	0.23			A	97.74*	98.04*	98.34*	0.09	0.09	0.16	0	0.03	0	0.13	0.13	0.14			C	0.01	0.01	0.02	0.01
G	0.01	0.02	0.01	0.03	0.02	0.01	0	0	0	99.38*	99.67*	99.73*			G	0.15	0.17	0.08	0.14	0.16	0.08	0.01	0.04	0.01	95.81*	95.8*	95.8*			A	97.68*	98.07*	98.34*	0.08	0.01	0.13	0.03	0.03	0	0.04	0.09	0.1			T	0	0	0	99.42*
A	99.41*	99.69*	99.73*	0	0.01	0.01	0	0	0	0.01	0.01	0.01			G	0.26	0.15	0.3	0.15	0.14	0.15	0.05	0	0.02	95.35*	95.82*	95.28*			A	97.27*	97.69*	98.15*	0.35	0.31	0.27	0	0.02	0.02	0.11	0.05	0.06			T	0	0	0	99.41*
T	0	0.01	0.02	99.41*	99.7*	99.71*	0.01	0.01	0.02	0	0	0			A	95.18*	95.44*	95.19*	0.18	0.19	0.16	0.03	0	0.04	0.19	0.1	0.19			T	0.11	0.05	0.14	97.3*	97.68*	98.06*	0.03	0.1	0.16	0.21	0.19	0.11			G	0.01	0.03	0.01	0.01
A	99.41*	99.7*	99.74*	0	0	0	0	0	0	0.01	0.01	0.01			G	0.34	0.17	0.36	0.19	0.28	0.12	0.11	0.02	0.05	94.67*	95.04*	94.9*			G	0.39	0.45	0.4	0.15	0.28	0.25	0.12	0.12	0.09	96.97*	97.1*	97.69*			T	0	0	0	99.41*
T	0.01	0.01	0.02	99.41*	99.69*	99.72*	0.01	0.01	0.01	0	0	0			A	94.78*	95.15*	95.02*	0.2	0.11	0.2	0.06	0.05	0.06	0.05	0.13	0.03			A	96.76*	97.51*	97.99*	0.1	0.07	0.09	0	0.02	0.09	0.28	0.21	0.16			C	0.03	0.05	0.03	0.01
A	99.39*	99.7*	99.72*	0.01	0	0.02	0	0	0	0.01	0.01	0.01			T	0.17	0.19	0.1	94.17*	94.83*	94.46*	0.09	0.02	0.03	0.52	0.28	0.55			G	0.37	0.48	0.51	0.39	0.24	0.25	0.03	0.03	0.13	96.32*	97*	97.35*			T	0.21	0.27	0.34	98.56*
T	0.01	0.01	0.03	99.38*	99.68*	99.7*	0.01	0.01	0.01	0	0.01	0.01			G	0.37	0.34	0.37	0.28	0.29	0.23	0.06	0.08	0.06	94.15*	94.6*	94.43*			T	0.15	0.08	0.09	96.35*	97.08*	97.48*	0.01	0.09	0.06	0.29	0.2	0.25			C	0.01	0.02	0.02	0.01
T	0.01	0.01	0.01	99.37*	99.69*	99.7*	0.01	0.01	0.02	0	0	0.02			T	0.09	0.14	0.09	93.75*	94.46*	94.25*	0.1	0.05	0.05	0.27	0.21	0.18			T	0.08	0.19	0.22	96.23*	96.9*	97.23*	0.08	0.1	0.12	0.02	0.08	0.15			T	0.14	0.18	0.22	99.16*
C	0.04	0.05	0.05	0.01	0.01	0.01	99.34*	99.66*	99.7*	0	0	0			T	0.29	0.23	0.11	93.62*	94.46*	94.25*	0.14	0.09	0.13	0.04	0.06	0.05			T	19.78	21.38	21.78	67.61*	66.11*	66.13*	1.95	2.25	2.2	6.66	7.24	7.25			G	0.01	0.01	0	0.01
T	0.56	0.47	0.58	96.15*	96.58*	96.34*	2.47	2.5	2.66	0.14	0.15	0.16			T	11.53	12.52	11.78	71.95*	71.06*	71.7*	4.86	5.57	5.29	4.42	4.56	4.6			C	0.05	0.06	0.08	0.18	0.11	0.09	95.92*	97.19*	97.55*	0.03	0.01	0.06			A	99.36*	99.68*	99.72*	0.03
C	0.02	0.03	0.03	0.03	0.03	0.06	99.26*	99.64*	99.63*	0.01	0	0.01			C	0.22	0.24	0.25	0.28	0.35	0.35	93.19*	93.99*	93.91*	0.12	0.16	0.04			A	95.96*	97.34*	97.99*	0.02	0.06	0	0.04	0	0	0.05	0.04	0.02			A	99.37*	99.67*	99.72*	0.01
T	0.19	0.18	0.18	99.01*	99.43*	99.49*	0.08	0.07	0.06	0.01	0.01	0.01			G	0.05	0.13	0.06	0.06	0.09	0.09	0.06	0.02	0.02	93.73*	94.64*	94.49*			G	0.01	0.04	0.04	0.04	0.01	0	0	0.01	0	96.01*	97.45*	98.03*			A	99.37*	99.67*	99.71*	0.02
G	0.01	0.01	0.01	0.01	0.01	0.01	0	0	0	99.27*	99.68*	99.72*			G	0.1	0.03	0.04	0.06	0.1	0.05	0.01	0.01	0	94.04*	95.24*	95.1*			A	95.86*	97.55*	98.01*	0	0.01	0	0.04	0.01	0.03	0.02	0.03	0.04			C	0	0	0.01	0.01
A	99.27*	99.68*	99.72*	0	0.01	0.01	0	0	0	0.01	0.02	0.02			G	0.05	0.05	0.01	0.05	0.01	0.02	0.01	0.06	0.06	94.09*	95.4*	95.39*			G	0.01	0.01	0.02	0.05	0.04	0.01	0	0.01	0.02	96*	97.74*	98.2*			T	0.01	0.01	0	99.36*
A	99.25*	99.67*	99.72*	0	0	0	0	0.01	0.01	0.02	0.02	0.02			A	93.82*	95.22*	95.38*	0.03	0.01	0.03	0.05	0	0.01	0.05	0.1	0.04			A	96.02*	98.07*	98.43*	0.04	0.03	0.02	0.01	0	0.03	0.01	0.05	0.09			C	0.01	0.04	0.02	0.01
G	0.01	0.01	0.01	0.02	0.02	0.02	0	0	0	99.22*	99.68*	99.71*			A	94.42*	96.08*	96.16*	0.04	0.01	0.03	0.03	0.01	0.03	0.05	0.02	0.01			C	0.08	0.01	0.03	0.04	0.01	0.08	96.14*	98.3*	98.53*	0	0.01	0			A	99.35*	99.69*	99.73*	0.01
A	99.24*	99.68*	99.73*	0	0.01	0.01	0	0	0	0.01	0.01	0.01			G	0.01	0	0.02	0.04	0.01	0.02	0.01	0.04	0.02	94.22*	96.01*	96.11*			A	96.12*	98.3*	98.67*	0	0.02	0.02	0.01	0.02	0.01	0.05	0.01	0.01			T	0	0	0	99.09*
A	99.2*	99.67*	99.72*	0	0	0	0.01	0.01	0.01	0.02	0.02	0.02			A	91.96*	95.07*	95.63*	0.04	0	0.02	0.04	0	0	0.02	0.05	0.05			A	96.02*	98.29*	98.64*	0	0.03	0.01	0	0.01	0.02	0.01	0.01	0.02			T	0	0	0	99.1*
A	99.09*	99.66*	99.7*	0.02	0	0	0.01	0.01	0.01	0.01	0.01	0.01			T	0.93	0.37	0.17	91.74*	95.49*	96.25*	0.11	0.03	0.04	0.17	0.02	0.06			G	1.39	0.15	0.04	0.02	0.03	0.03	0.03	0.02	0	94.67*	98.23*	98.8*			T	0	0	0	98.83*
T	0.12	0.02	0.02	99.14*	99.65*	99.69*	0.01	0.01	0.01	0.01	0.02	0.01			G	0.12	0.05	0.07	1.48	0.42	0.2	0.04	0.09	0.07	91.63*	95.53*	96.34*			T	0.16	0.04	0.08	95.19*	98.52*	98.88*	0.04	0.02	0.03	1.18	0.1	0.07			T	0	0	0	98.94*
T	0	0	0	99.3*	99.68*	99.73*	0.01	0.01	0.01	0	0.01	0			A	92.41*	95.94*	96.84*	0.09	0	0.05	0.08	0.04	0.05	1.55	0.51	0.22			G	0.07	0.04	0.03	1.18	0.15	0.06	0	0.05	0	95.64*	98.61*	99.07*			C	0.01	0.02	0.02	0.09
C	0.03	0.02	0.02	0.12	0.04	0.03	99.15*	99.64*	99.69*	0	0	0			A	94.48*	96.9*	97.36*	0.13	0.03	0.05	0.04	0.04	0.07	0.1	0.04	0.07			T	0.05	0.04	0.01	96.1*	98.91*	99.14*	0	0	0.1	1.21	0.12	0.04			A	98.98*	99.58*	99.65*	0.01
G	0.01	0.02	0.01	0.03	0.02	0.02	0.11	0.02	0.01	99.25*	99.66*	99.7*			G	1.52	0.47	0.18	0.18	0.09	0.1	0.03	0.03	0	93.11*	96.47*	97.33*			G	0.01	0.02	0.01	1.21	0.13	0.11	0	0.01	0	96.27*	98.98*	99.23*			G	0.08	0.02	0.01	0.02
G	0.01	0.01	0.01	0.02	0.01	0.01	0	0	0	99.37*	99.69*	99.73*			G	0.13	0.07	0.06	0.08	0.03	0.05	0.04	0.04	0.05	96.94*	98.18*	98.38*			G	0.01	0.03	0.01	0.23	0.06	0.05	0	0	0	97.59*	99.1*	99.22*			G	0.02	0.03	0.03	0.01
T*	0*	0*	0*	99.27*	99.68*	99.73*	0.02*	0.01*	0.01*	0.11*	0.02*	0.01*			C*	0.19*	0.08*	0.07*	0.04*	0.03*	0.03*	96.33*	98.45*	98.66*	1.5*	0.44*	0.23*			C*	0.01*	0.02*	0.01*	0.03*	0.04*	0.05*	96.58*	99.01*	99.23*	1.36*	0.15*	0.05*			C*	0.01*	0.01*	0.01*	0.02*
T*	0*	0*	0*	99.38*	99.69*	99.73*	0.01*	0.01*	0.01*	0.02*	0.01*	0.01*			T*	0.14*	0.09*	0.05*	96.42*	98.46*	98.7*	1.48*	0.43*	0.19*	0.11*	0.02*	0.1*			T*	0*	0.01*	0.01*	96.81*	99.04*	99.25*	1.19*	0.12*	0.05*	0.16*	0.05*	0.03*			A*	99.24*	99.68*	99.72*	0.01*
T*	0*	0*	0*	99.39*	99.7*	99.73*	0.01*	0.01*	0.01*	0.01*	0*	0*			A*	96.57*	98.43*	98.81*	1.47*	0.54*	0.21*	0.09*	0*	0.04*	0.18*	0.09*	0.03*			T*	0*	0.01*	0.01*	97.97*	99.16*	99.36*	0.14*	0.04*	0.02*	0.07*	0.02*	0.03*			G*	0.08*	0.02*	0.01*	0.01*
T*	0*	0*	0*	99.4*	99.7*	99.73*	0.01*	0.01*	0.01*	0*	0*	0.01*			C*	1.47*	0.49*	0.21*	0.07*	0.04*	0.07*	96.7*	98.53*	98.81*	0.18*	0.07*	0.06*			C*	0.01*	0*	0.01*	1.32*	0.13*	0.08*	96.88*	99.05*	99.3*	0.04*	0.04*	0.02*			A*	99.29*	99.69*	99.72*	0.01*
A*	99.28*	99.68*	99.73*	0.12*	0.02*	0.01*	0*	0*	0*	0.01*	0.01*	0.01*			A*	96.83*	98.63*	98.89*	0.05*	0.01*	0.01*	1.5*	0.5*	0.22*	0.09*	0.03*	0.09*			T*	0*	0*	0*	97.23*	99.15*	99.32*	1.24*	0.13*	0.05*	0*	0.02*	0.05*			G*	0.09*	0.02*	0.01*	0.02*
T*	0.11*	0.02*	0.01*	99.29*	99.68*	99.73*	0.01*	0.01*	0.01*	0*	0.01*	0*			T*	1.46*	0.47*	0.22*	96.82*	98.65*	98.9*	0.09*	0.01*	0.04*	0.11*	0.06*	0.04*			C*	0.01*	0.02*	0.01*	1.25*	0.13*	0.07*	97.23*	99.13*	99.29*	0*	0.02*	0*			G*	0.01*	0*	0*	0.01*
G*	0.01*	0.01*	0.01*	0.13*	0.03*	0.02*	0*	0*	0*	99.27*	99.67*	99.72*			C*	0.2*	0.06*	0.07*	1.42*	0.42*	0.21*	96.83*	98.65*	98.9*	0.07*	0.06*	0.05*			T*	0*	0.01*	0*	97.34*	99.16*	99.3*	1.21*	0.13*	0.04*	0*	0.01*	0.03*			A*	99.29*	99.68*	99.71*	0.01*
A*	99.25*	99.64*	99.68*	0.01*	0.01*	0.01*	0*	0*	0.01*	0.15*	0.06*	0.05*			A*	96.89*	98.65*	98.89*	0.08*	0.05*	0.05*	1.53*	0.46*	0.22*	0.08*	0.03*	0.07*			T*	0*	0.01*	0.01*	98.37*	99.23*	99.37*	0.19*	0.05*	0.02*	0*	0.01*	0.03*			C*	0.08*	0.02*	0.01*	0.02*
G*	0.12*	0.02*	0.02*	0.03*	0.02*	0.02*	0*	0*	0*	99.27*	99.67*	99.71*			A*	98.35*	99.09*	99.16*	0.1*	0.04*	0.01*	0.09*	0.02*	0.06*	0.06*	0.03*	0.04*			T*	0*	0*	0.01*	98.55*	99.25*	99.35*	0.04*	0.05*	0.06*	0*	0*	0*			G*	0.04*	0.05*	0.05*	0.02*
C*	0.02*	0.02*	0.01*	0.02*	0.02*	0.01*	99.27*	99.66*	99.71*	0.12*	0.02*	0.01*			G*	1.54*	0.43*	0.24*	0.13*	0.07*	0.06*	0.07*	0.02*	0.04*	96.88*	98.68*	98.95*			G*	0.01*	0*	0*	1.35*	0.18*	0.11*	0.04*	0.02*	0*	97.27*	99.1*	99.3*			C*	0.01*	0.01*	0.01*	0.01*
T*	0.01*	0*	0*	99.28*	99.67*	99.72*	0.12*	0.03*	0.02*	0.01*	0.01*	0.01*			G*	0.13*	0.04*	0.08*	0.05*	0.02*	0.07*	0.14*	0.06*	0.05*	98.31*	99.07*	99.09*			A*	97.28*	99.1*	99.31*	0.2*	0.06*	0.04*	0*	0.02*	0.02*	1.2*	0.12*	0.05*			T*	0*	0*	0*	99.29*
G*	0.01*	0.01*	0.05*	0.12*	0.03*	0.03*	0*	0*	0*	99.29*	99.67*	99.68*			A*	97.06*	98.74*	98.98*	0.04*	0.02*	0.03*	0.04*	0.04*	0.08*	1.51*	0.45*	0.2*			A*	98.49*	99.22*	99.35*	0.07*	0.04*	0.02*	0*	0.01*	0.03*	0.14*	0.03*	0.02*			C*	0.02*	0.05*	0.03*	0.08*
G*	0.01*	0.01*	0.01*	0.01*	0.01*	0.01*	0.01*	0*	0.04*	99.39*	99.69*	99.69*			G*	1.55*	0.48*	0.28*	0.06*	0.06*	0.03*	0.05*	0.02*	0.04*	97.03*	98.69*	98.94*			T*	1.33*	0.14*	0.06*	97.37*	99.13*	99.35*	0*	0.02*	0*	0.03*	0.01*	0*			T*	0*	0*	0*	99.33*
G*	0.01*	0.01*	0.04*	0.02*	0.01*	0.01*	0*	0*	0*	99.39*	99.69*	99.7*			G*	0.11*	0.1*	0.13*	0.07*	0.04*	0.03*	0.06*	0.02*	0.02*	98.45*	99.09*	99.12*			A*	97.49*	99.13*	99.32*	1.18*	0.13*	0.06*	0*	0.01*	0.03*	0.05*	0.02*	0.01*			T*	0.02*	0*	0*	99.39*
	PTEN_sgRNA1															PTEN_sgRNA2															PTEN_sgRNA3
Reference sequence	Percent_A			Percent_T			Percent_C			Percent_G					Reference sequence	Percent_A			Percent_T			Percent_C			Percent_G					Reference sequence	Percent_A			Percent_T			Percent_C			Percent_G
C	0.01	0.07	0.07	0.02	0.07	0.08	96.39*	98.85*	98.91*	0	0.02	0			A	98.39*	98.79*	98.42*	0.03	0.04	0.07	0.01	0	0.02	0.06	0.06	0.05			A	99.05*	99.71*	99.71*	0.01	0	0.01	0	0	0.01	0.01	0.01	0.01
C	0.15	0.1	0.09	0.1	0.21	0.21	96*	98.64*	98.77*	0.01	0	0			G	0.06	0.09	0.08	0.08	0.08	0.08	0.01	0.02	0.01	98.3*	98.64*	98.35*			C	0.01	0.01	0.01	0.01	0.01	0.02	99.03*	99.7*	99.7*	0	0	0
C	0.03	0.09	0.1	0.12	0.15	0.1	95.87*	98.7*	98.86*	0	0	0			G	0.31	0.27	0.32	0.07	0.13	0.06	0.02	0.02	0.02	97.89*	98.24*	98*			T	0	0	0	99.02*	99.68*	99.7*	0.03	0.03	0.03	0	0.01	0.01
T	0.21	0.24	0.17	95.42*	98.62*	98.81*	0.01	0.06	0.07	0	0	0			A	98.05*	98.46*	98.25*	0.11	0.14	0.13	0.01	0	0	0.01	0.01	0.01			T	0	0.01	0.01	99.02*	99.69*	99.69*	0.03	0.03	0.03	0	0	0
A	95.44*	98.76*	99*	0.06	0.03	0.02	0	0.03	0	0.12	0.07	0.06			A	97.85*	98.34*	98.16*	0.05	0.04	0.05	0.02	0.02	0.03	0.12	0.09	0.09			C	0.02	0.02	0.02	0.01	0.01	0.01	99.01*	99.7*	99.7*	0	0	0
G	0.25	0.41	0.27	0.05	0.06	0.04	0	0	0.04	95.08*	98.36*	98.7*			T	0.11	0.14	0.08	97.8*	98.15*	98.11*	0.04	0.06	0.07	0.02	0.02	0			C	0.04	0.03	0.06	0.01	0.01	0.01	98.99*	99.68*	99.67*	0	0	0
A	94.74*	98.66*	98.84*	0.09	0.07	0.15	0.01	0	0	0.09	0.07	0.05			A	97.95*	98.33*	98.19*	0.02	0.02	0.03	0.01	0.02	0.03	0.01	0.01	0			A	98.94*	99.71*	99.72*	0	0.01	0.01	0	0	0	0	0.01	0.01
T	0.12	0.42	0.39	94.15*	98.32*	98.62*	0.01	0.01	0.02	0	0.02	0.01			T	0.25	0.22	0.22	97.49*	97.97*	97.87*	0.02	0.06	0.04	0	0	0			T	0	0	0	98.85*	99.69*	99.72*	0.01	0.01	0.01	0	0	0
T	0.07	0.13	0.07	93.9*	98.59*	98.88*	0.01	0.04	0.06	0	0.02	0.01			A	97.56*	98.09*	98.02*	0.04	0.04	0.01	0.03	0.04	0.04	0.01	0.02	0			T	0	0	0	98.84*	99.69*	99.71*	0.01	0.01	0.02	0	0	0
T	8.71	15.01	14.56	81.68*	77.68*	78.73*	1.01	2.21	2	2.16	3.29	3.29			T	0.23	0.21	0.21	96.95*	97.76*	97.63*	0.07	0.07	0.1	0	0.01	0.04			T	0.05	0.07	0.04	98.75*	99.57*	99.65*	0.02	0.03	0.02	0	0.01	0.01
C	0.05	0.07	0.09	0.28	0.09	0.09	92.09*	98.56*	98.83*	0.01	0.01	0.02			C	0.26	0.36	0.26	0.18	0.16	0.07	96.59*	97.34*	97.54*	0.04	0.09	0.05			T	0.08	0.06	0.03	98.59*	99.6*	99.6*	0.01	0.02	0.05	0	0.02	0.02
T	2.84	4.41	4.04	87.66*	92.97*	93.73*	1.05	1.29	1.18	0.01	0.03	0.02			T	17.83	18.29	17.56	57.99*	57.17*	59.26*	18.72	20.34	19.04	2.26	2.05	1.99			C	0.04	0.04	0.06	0.01	0.01	0.01	98.6*	99.64*	99.65*	0	0	0
A	91.43*	98.72*	99.04*	0.08	0	0.01	0	0.01	0	0.03	0.02	0.02			T	0.13	0.19	0.13	96.55*	97.65*	97.69*	0.04	0.05	0.03	0.02	0.01	0.02			T	0	0.02	0.01	98.4*	99.65*	99.69*	0.02	0.02	0.02	0	0	0
T	0	0.02	0.03	89.67*	98.75*	99.07*	0	0	0	0.13	0.03	0.01			C	0.03	0.06	0	0.01	0.02	0.01	96.66*	97.84*	97.9*	0.01	0	0			A	98.23*	99.65*	99.7*	0	0.01	0.01	0	0	0	0.01	0.01	0.01
G	0.01	0.01	0.01	0.02	0.01	0.07	0	0	0	89.14*	98.78*	99.01*			A	96.72*	97.96*	97.93*	0	0	0	0.01	0	0	0.02	0.01	0			C	0.02	0.02	0.02	0.01	0.01	0.01	98.21*	99.64*	99.69*	0	0	0
G	0.01	0.01	0.01	0.01	0.02	0.06	0.01	0	0	88.84*	98.81*	99.02*			C	0.02	0.03	0.01	0	0	0	96.67*	97.75*	97.86*	0	0	0			T	0	0	0	98.16*	99.65*	99.7*	0.06	0.02	0.02	0	0	0
G	0.01	0.01	0.01	0.02	0.01	0.03	0.01	0	0	88.21*	98.79*	99.08*			C	0.03	0.08	0.01	0.01	0.01	0	96.48*	97.59*	97.85*	0	0	0			T	0.04	0	0	97.79*	99.65*	99.7*	0.01	0.01	0.01	0	0	0
G	0.09	0.01	0.01	0.01	0.01	0.01	0.01	0	0	87.38*	98.79*	99.12*			T	0.01	0	0	96.13*	97.51*	97.7*	0.03	0.03	0.01	0.01	0	0.01			T	0	0	0.01	97.76*	99.65*	99.69*	0.01	0.01	0.01	0.04	0	0
A	87.53*	98.79*	99.14*	0.01	0	0	0.05	0	0	0.04	0.02	0.02			T	0.03	0.02	0.01	95.83*	97.37*	97.73*	0.04	0.01	0.01	0.05	0.01	0			T	0	0	0	97.7*	99.65*	99.7*	0.01	0.01	0.01	0.04	0	0
A	85.78*	98.72*	99.07*	0	0	0	0.01	0.01	0.01	0.01	0.02	0.02			T	0.04	0	0.01	95.53*	97.29*	97.7*	0.03	0.02	0.01	0.05	0.04	0.02			T	0.04	0	0	97.58*	99.65*	99.7*	0.01	0.01	0.01	0	0	0
G	10.82	0.25	0.12	0.1	0.01	0	0.06	0	0	75.36*	98.55*	99*			A	94.76*	97.61*	97.97*	0.41	0.13	0.05	0.09	0.04	0.01	0.07	0.05	0.02			C	0.05	0.02	0.02	1.87	0.03	0.06	95.26*	99.58*	99.62*	0.01	0.01	0
T	0.3	0.01	0.02	76.8*	98.65*	98.98*	0.01	0.01	0.01	10.7	0.25	0.12			G	0.5	0.19	0.08	0.12	0.04	0.03	0.06	0.03	0	95.19*	97.96*	98.2*			T	0.05	0	0	95.32*	99.59*	99.63*	1.89	0.05	0.08	0	0	0
A	77.37*	98.66*	99.02*	10.7	0.25	0.12	0.01	0	0	0.33	0.02	0.01			C	0.07	0.09	0	0.07	0.06	0.03	95.53*	98.07*	98.4*	0.49	0.16	0.06			G	0	0	0	1.94	0.04	0.08	0.05	0.01	0	95.85*	99.59*	99.62*
A	89.08*	98.94*	99.14*	0.33	0	0	0	0.01	0.01	0.02	0.02	0.03			T	0.04	0.03	0	95.5*	98.1*	98.38*	0.53	0.24	0.1	0.08	0.04	0.01			A	95.89*	99.57*	99.61*	0.06	0.01	0.01	0.05	0.01	0.01	1.88	0.05	0.07
G	11.04	0.26	0.13	0.03	0.03	0.06	0	0	0	78.85*	98.69*	98.99*			G	0.08	0.03	0	0.56	0.26	0.1	0.09	0.05	0.01	95.62*	98.14*	98.45*			G	1.87	0.02	0.05	0.05	0.02	0.04	0	0	0	96*	99.59*	99.62*
G	0.32	0.02	0.02	0.01	0.01	0.05	0	0	0	90.06*	98.96*	99.1*			G	0.1	0.15	0.07	0.11	0.04	0.02	0.08	0.06	0	96.1*	98.22*	98.48*			G	0.05	0.01	0.01	0.01	0.01	0.01	0.01	0	0	97.94*	99.63*	99.71*
A*	80.73*	98.85*	99.07*	0*	0*	0*	0*	0*	0*	11.03*	0.26*	0.13*			C*	0.05*	0.06*	0*	0.14*	0.08*	0.05*	95.87*	98.33*	98.57*	0.53*	0.15*	0.05*			T*	0.01*	0*	0*	96.08*	99.62*	99.66*	0.02*	0.01*	0.02*	1.91*	0.03*	0.05*
C*	10.71*	0.25*	0.13*	0.01*	0.01*	0.01*	84.41*	98.92*	99.08*	0.31*	0.01*	0.01*			A*	96.06*	98.36*	98.59*	0.1*	0.06*	0*	0.49*	0.17*	0.07*	0.1*	0.07*	0.02*			T*	0*	0*	0*	97.94*	99.63*	99.71*	0.02*	0.03*	0.02*	0.07*	0.01*	0*
C*	0.33*	0.02*	0.03*	0*	0*	0*	95.32*	99.17*	99.2*	0*	0.01*	0.01*			G*	0.5*	0.21*	0.07*	0.1*	0.19*	0.02*	0.08*	0.01*	0*	96.42*	98.41*	98.66*			T*	0*	0*	0*	98.04*	99.65*	99.71*	0.02*	0.01*	0.02*	0.01*	0*	0*
A*	84.85*	98.94*	99.1*	0*	0*	0*	11.02*	0.25*	0.12*	0.01*	0.01*	0.03*			A*	96.6*	98.57*	98.67*	0.06*	0.01*	0.01*	0.07*	0.05*	0.01*	0.52*	0.2*	0.08*			C*	0.02*	0.02*	0.03*	1.93*	0.04*	0.07*	96.24*	99.63*	99.63*	0*	0*	0*
G*	10.71*	0.25*	0.12*	0.09*	0.01*	0.02*	0.32*	0.01*	0.01*	84.91*	98.93*	99.09*			C*	0.53*	0.21*	0.08*	0.04*	0*	0.02*	96.75*	98.63*	98.69*	0.07*	0.04*	0*			C*	0.04*	0.02*	0.03*	0.08*	0.02*	0.01*	98.45*	99.66*	99.68*	0*	0*	0*
A*	85.41*	98.93*	99.1*	0*	0*	0*	0*	0.01*	0.01*	10.72*	0.26*	0.13*			C*	0.07*	0.15*	0.01*	0.09*	0.04*	0.01*	97.3*	98.66*	98.78*	0.13*	0.06*	0.01*			T*	0*	0*	0*	96.78*	99.65*	99.67*	1.92*	0.05*	0.07*	0*	0*	0*
G*	10.72*	0.25*	0.14*	0.01*	0.02*	0.03*	0*	0*	0.01*	85.77*	98.93*	99.07*			A*	97.18*	98.66*	98.82*	0.06*	0*	0*	0.54*	0.23*	0.07*	0.1*	0.04*	0.02*			C*	0.03*	0.02*	0.03*	1.87*	0.03*	0.07*	96.93*	99.67*	99.64*	0*	0*	0*
A*	85.88*	98.93*	99.11*	0*	0*	0*	0.01*	0*	0*	10.72*	0.26*	0.13*			C*	0.51*	0.19*	0.07*	0.05*	0.02*	0.02*	97.39*	98.69*	98.83*	0.05*	0.05*	0*			T*	0*	0*	0*	96.95*	99.68*	99.67*	1.88*	0.04*	0.07*	0*	0*	0*
C*	10.71*	0.26*	0.13*	0*	0.01*	0*	86.01*	98.94*	99.11*	0.31*	0*	0.01*			A*	97.68*	98.75*	98.83*	0*	0.04*	0*	0.53*	0.18*	0.07*	0.12*	0.04*	0.01*			G*	0*	0.02*	0.01*	1.92*	0.05*	0.11*	0.05*	0.01*	0*	97.08*	99.65*	99.62*
A*	86.42*	98.94*	99.11*	0*	0*	0*	10.71*	0.25*	0.12*	0.04*	0.03*	0.02*			A*	98.26*	98.92*	98.91*	0.04*	0.01*	0*	0.07*	0.04*	0*	0.06*	0.07*	0.02*			G*	0.01*	0.01*	0.01*	0.06*	0.02*	0.01*	0.01*	0*	0*	98.98*	99.69*	99.72*
A*	96.95*	99.21*	99.23*	0*	0*	0*	0.31*	0*	0*	0.01*	0.01*	0.02*			A*	98.3*	98.94*	98.94*	0.01*	0*	0.01*	0.12*	0.07*	0*	0.05*	0.03*	0*			T*	0*	0*	0*	97.13*	99.68*	99.67*	0.02*	0.01*	0.01*	1.91*	0.03*	0.05*
A*	97.35*	99.2*	99.23*	0*	0*	0*	0*	0.01*	0.01*	0.01*	0.01*	0.01*			C*	0.57*	0.22*	0.07*	0.03*	0.02*	0.01*	97.85*	98.78*	98.89*	0.07*	0.03*	0*			C*	0.06*	0.03*	0.07*	1.87*	0.04*	0.06*	97.07*	99.65*	99.6*	0.06*	0.01*	0*
A*	97.39*	99.21*	99.23*	0*	0*	0*	0*	0*	0.01*	0.01*	0.01*	0.01*			T*	0.12*	0.1*	0*	97.85*	98.8*	98.9*	0.54*	0.18*	0.09*	0.05*	0.03*	0.01*			C*	0.05*	0.03*	0.06*	0.06*	0.02*	0.01*	98.95*	99.67*	99.67*	0.01*	0*	0*
A*	97.42*	99.19*	99.21*	0*	0.01*	0.01*	0*	0*	0*	0.01*	0.01*	0.01*			G*	0.09*	0.05*	0.01*	0.52*	0.22*	0.09*	0.1*	0.03*	0.01*	97.96*	98.84*	98.89*			T*	0.01*	0*	0*	97.13*	99.66*	99.65*	1.93*	0.06*	0.08*	0*	0.01*	0.01*
[truncated: 8 more columns]

## Sheet: Supp Fig 12
a.
	Relative TARG1 transcript levels (%)
siRNA1	24	30
siRNA2	17	2
siRNA3	15	5
NT	100	100
b.
		Base mutations (%)
		T-to-A			T-to-C			T-to-G
KCNA2 site 2	siRNA1	0.02	0.02	0.04	0.05	0.05	0.03	0.01	0.03	0.03
	siRNA2	0.02	0.02	0.04	0.05	0.05	0.03	0.01	0.03	0.03
	siRNA3	0.06	0.02	0.02	0.07	0.03	0.01	0.01	0.02	0
	NT	0.01	0	0	0.01	0.02	0.02	0.01	0.02	0.01
PTEN site 2	siRNA1	0.29	0.31	0.37	0.39	0.37	0.46	0.05	0.04	0.05
	siRNA2	0.07	0.1	0.16	0.14	0.15	0.17	0.02	0.02	0.02
	siRNA3	0.05	0.06	0.14	0.07	0.1	0.1	0.01	0.02	0.02
	NT	0.01	0	0.01	0.03	0.03	0.04	0.01	0.01	0.02
VEGFA site 2	siRNA1	0.05	0.05	0.04	0.13	0.11	0.11	0.03	0.02	0.01
	siRNA2	0.01	0.01	0.01	0.03	0.03	0.03	0.01	0.01	0.01
	siRNA3	0.02	0.01	0.01	0.06	0.07	0.03	0.01	0.01	0.01
	NT	0.02	0.01	0	0.02	0.02	0.02	0.01	0.01	0.01
VEGFA site 3	siRNA1	0.17	0.27	0.3	0.04	0.08	0.1	0.14	0.14	0.2
	siRNA2	0.12	0.13	0.1	0.03	0.07	0.02	0.06	0.05	0.03
	siRNA3	0.07	0.11	0.11	0.03	0.03	0.03	0.05	0.1	0.06
	NT	0.01	0.01	0.01	0.02	0.02	0.02	0.02	0.03	0.01

## Sheet: Supp Fig 13
FANCF_sgRNA1_rep1												FANCF_sgRNA1_rep2												FANCF_sgRNA1_rep3
Aligned_Sequence	Reference_Sequence	Unedited	n_deleted	n_inserted	n_mutated	#Reads	%Reads	MBE1	MBE			Aligned_Sequence	Reference_Sequence	Unedited	n_deleted	n_inserted	n_mutated	#Reads	%Reads	MBE1	MBE			Aligned_Sequence	Reference_Sequence	Unedited	n_deleted	n_inserted	n_mutated	#Reads	%Reads	MBE1	MBE
GAGTCACGCTCAGTCACCCAGACTGGAGTGCAGTGGTGTG	GAGTCTCGCTCTGTCACCCAGACTGGAGTGCAGTGGTGTG	TRUE	0	0	0	12054	0.508021	A	A			GAGTCACGCTCAGTCACCCAGACTGGAGTGCAGTGGTGTG	GAGTCTCGCTCTGTCACCCAGACTGGAGTGCAGTGGTGTG	TRUE	0	0	0	7720	0.483557	A	A			GAGTCCCGCTCAGTCACCCAGACTGGAGTGCAGTGGTGTG	GAGTCTCGCTCTGTCACCCAGACTGGAGTGCAGTGGTGTG	TRUE	0	0	0	10994	0.566762	C	A
GAGTCCCGCTCAGTCACCCAGACTGGAGTGCAGTGGTGTG	GAGTCTCGCTCTGTCACCCAGACTGGAGTGCAGTGGTGTG	TRUE	0	0	0	9806	0.413278	C	A			GAGTCCCGCTCAGTCACCCAGACTGGAGTGCAGTGGTGTG	GAGTCTCGCTCTGTCACCCAGACTGGAGTGCAGTGGTGTG	TRUE	0	0	0	6782	0.424804	C	A			GAGTCACGCTCAGTCACCCAGACTGGAGTGCAGTGGTGTG	GAGTCTCGCTCTGTCACCCAGACTGGAGTGCAGTGGTGTG	TRUE	0	0	0	8356	0.430768	A	A
GAGTCGCGCTCAGTCACCCAGACTGGAGTGCAGTGGTGTG	GAGTCTCGCTCTGTCACCCAGACTGGAGTGCAGTGGTGTG	TRUE	0	0	0	1906	0.0803291	G	A			GAGTCGCGCTCAGTCACCCAGACTGGAGTGCAGTGGTGTG	GAGTCTCGCTCTGTCACCCAGACTGGAGTGCAGTGGTGTG	TRUE	0	0	0	2018	0.126401	G	A			GAGTCGCGCTCAGTCACCCAGACTGGAGTGCAGTGGTGTG	GAGTCTCGCTCTGTCACCCAGACTGGAGTGCAGTGGTGTG	TRUE	0	0	0	2450	0.126302	G	A
GAGTCCCGCTCCGTCACCCAGACTGGAGTGCAGTGGTGTG	GAGTCTCGCTCTGTCACCCAGACTGGAGTGCAGTGGTGTG	TRUE	0	0	0	1764	0.0743445	C	C			GAGTCCCGCTCCGTCACCCAGACTGGAGTGCAGTGGTGTG	GAGTCTCGCTCTGTCACCCAGACTGGAGTGCAGTGGTGTG	TRUE	0	0	0	1196	0.0749138	C	C			GAGTCCCGCTCCGTCACCCAGACTGGAGTGCAGTGGTGTG	GAGTCTCGCTCTGTCACCCAGACTGGAGTGCAGTGGTGTG	TRUE	0	0	0	2164	0.111558	C	C
GAGTCACGCTCCGTCACCCAGACTGGAGTGCAGTGGTGTG	GAGTCTCGCTCTGTCACCCAGACTGGAGTGCAGTGGTGTG	TRUE	0	0	0	1378	0.0580764	A	C			GAGTCACGCTCCGTCACCCAGACTGGAGTGCAGTGGTGTG	GAGTCTCGCTCTGTCACCCAGACTGGAGTGCAGTGGTGTG	TRUE	0	0	0	964	0.060382	A	C			GAGTCACGCTCCGTCACCCAGACTGGAGTGCAGTGGTGTG	GAGTCTCGCTCTGTCACCCAGACTGGAGTGCAGTGGTGTG	TRUE	0	0	0	2090	0.107744	A	C
GAGTACCGCTCCGTCACCCAGACTGGAGTGCAGTGGTGTG	GAGTCTCGCTCTGTCACCCAGACTGGAGTGCAGTGGTGTG	TRUE	0	0	0	672	0.0283217	C	C			GAGTCCCGCTCGGTCACCCAGACTGGAGTGCAGTGGTGTG	GAGTCTCGCTCTGTCACCCAGACTGGAGTGCAGTGGTGTG	TRUE	0	0	0	386	0.0241779	C	G			GAGTCGCGCTCCGTCACCCAGACTGGAGTGCAGTGGTGTG	GAGTCTCGCTCTGTCACCCAGACTGGAGTGCAGTGGTGTG	TRUE	0	0	0	716	0.0369112	G	C
GAGTCCCCCTCAGTCACCCAGACTGGAGTGCAGTGGTGTG	GAGTCTCGCTCTGTCACCCAGACTGGAGTGCAGTGGTGTG	TRUE	0	0	0	594	0.0250344	C	A			GAGTC----------ACCCAGACTGGAGTGCAGTGGTGTG	GAGTCTCGCTCTGTCACCCAGACTGGAGTGCAGTGGTGTG	TRUE	0	0	0	378	0.0236768	-	-			GAGTCACGCTCGGTCACCCAGACTGGAGTGCAGTGGTGTG	GAGTCTCGCTCTGTCACCCAGACTGGAGTGCAGTGGTGTG	TRUE	0	0	0	636	0.032787	A	G
GAGTACCGCTCAGTCACCCAGACTGGAGTGCAGTGGTGTG	GAGTCTCGCTCTGTCACCCAGACTGGAGTGCAGTGGTGTG	TRUE	0	0	0	520	0.0219156	C	A			----------------------CTGGAGTGCAGTGGTGTG	GAGTCTCGCTCTGTCACCCAGACTGGAGTGCAGTGGTGTG	FALSE	24	0	0	312	0.0195427	-	-			GATTCACGCTCAGTCACCCAGACTGGAGTGCAGTGGTGTG	GAGTCTCGCTCTGTCACCCAGACTGGAGTGCAGTGGTGTG	TRUE	0	0	0	446	0.0229922	A	A
GAGTCCCGCTTAGTCACCCAGACTGGAGTGCAGTGGTGTG	GAGTCTCGCTCTGTCACCCAGACTGGAGTGCAGTGGTGTG	TRUE	0	0	0	438	0.0184597	C	A			GAGTCAAGCTCAGTCACCCAGACTGGAGTGCAGTGGTGTG	GAGTCTCGCTCTGTCACCCAGACTGGAGTGCAGTGGTGTG	TRUE	0	0	0	274	0.0171625	A	A			GAGTCCCACTCCGTCACCCAGACTGGAGTGCAGTGGTGTG	GAGTCTCGCTCTGTCACCCAGACTGGAGTGCAGTGGTGTG	TRUE	0	0	0	414	0.0213425	C	C
GAGTCCCACTCCGTCACCCAGACTGGAGTGCAGTGGTGTG	GAGTCTCGCTCTGTCACCCAGACTGGAGTGCAGTGGTGTG	TRUE	0	0	0	432	0.0182068	C	C			GAGT-------------------------GCAGTGGTGTG	GAGTCTCGCTCTGTCACCCAGACTGGAGTGCAGTGGTGTG	FALSE	25	0	0	264	0.0165361	-	-			GAGGCCCGCTCAGTCACCCAGACTGGAGTGCAGTGGTGTG	GAGTCTCGCTCTGTCACCCAGACTGGAGTGCAGTGGTGTG	TRUE	0	0	0	396	0.0204146	C	A
GAATCCCGCTCAGTCACCCAGACTGGAGTGCAGTGGTGTG	GAGTCTCGCTCTGTCACCCAGACTGGAGTGCAGTGGTGTG	TRUE	0	0	0	146	0.00615323	C	A			GAGTCACGCTCGGTCACCCAGACTGGAGTGCAGTGGTGTG	GAGTCTCGCTCTGTCACCCAGACTGGAGTGCAGTGGTGTG	TRUE	0	0	0	254	0.0159098	A	G			GACTCACGCTCAGTCACCCAGACTGGAGTGCAGTGGTGTG	GAGTCTCGCTCTGTCACCCAGACTGGAGTGCAGTGGTGTG	TRUE	0	0	0	370	0.0190742	A	A
												GA--------------CCCAGACTGGAGTGCAGTGGTGTG	GAGTCTCGCTCTGTCACCCAGACTGGAGTGCAGTGGTGTG	TRUE	0	0	0	232	0.0145318	-	-			GAGTCCCGCACAGTCACCCAGACTGGAGTGCAGTGGTGTG	GAGTCTCGCTCTGTCACCCAGACTGGAGTGCAGTGGTGTG	TRUE	0	0	0	370	0.0190742	C	A
												-------------------AGACTGGAGTGCAGTGGTGTG	GAGTCTCGCTCTGTCACCCAGACTGGAGTGCAGTGGTGTG	TRUE	0	0	0	156	0.00977136	-	-			GAGTCCCGCTCGGTCACCCAGACTGGAGTGCAGTGGTGTG	GAGTCTCGCTCTGTCACCCAGACTGGAGTGCAGTGGTGTG	TRUE	0	0	0	368	0.0189711	C	G
																								GAGT-------------------------GCAGTGGTGTG	GAGTCTCGCTCTGTCACCCAGACTGGAGTGCAGTGGTGTG	FALSE	25	0	0	284	0.0146407	-	-
																								GAATCCCGCTCAGTCACCCAGACTGGAGTGCAGTGGTGTG	GAGTCTCGCTCTGTCACCCAGACTGGAGTGCAGTGGTGTG	TRUE	0	0	0	202	0.0104135	C	A
FANCF_sgRNA2_rep1												FANCF_sgRNA2_rep2												FANCF_sgRNA2_rep3
Aligned_Sequence	Reference_Sequence	Unedited	n_deleted	n_inserted	n_mutated	#Reads	%Reads	MBE1	MBE			Aligned_Sequence	Reference_Sequence	Unedited	n_deleted	n_inserted	n_mutated	#Reads	%Reads	MBE1	MBE			Aligned_Sequence	Reference_Sequence	Unedited	n_deleted	n_inserted	n_mutated	#Reads	%Reads	MBE1	MBE
AACTCCTACCCGGCCCGGGCGTCCGGGACGCCGATGAGGA	AACTCTTTCCCGGCCCGGGCGTCCGGGACGCCGATGAGGA	TRUE	0	0	0	4362	0.15081	C	A			AACTCCTACCCGGCCCGGGCGTCCGGGACGCCGATGAGGA	AACTCTTTCCCGGCCCGGGCGTCCGGGACGCCGATGAGGA	TRUE	0	0	0	8162	0.289222	C	A			AACTCCTACCCGGCCCGGGCGTCCGGGACGCCGATGAGGA	AACTCTTTCCCGGCCCGGGCGTCCGGGACGCCGATGAGGA	TRUE	0	0	0	6656	0.274357	C	A
AACT--TCCCCGGCCCGGGCGTCCGGGACGCCGATGAGGA	AACTCTTTCCCGGCCCGGGCGTCCGGGACGCCGATGAGGA	TRUE	0	0	0	1200	0.0414882	-	C			AACT--TCCCCGGCCCGGGCGTCCGGGACGCCGATGAGGA	AACTCTTTCCCGGCCCGGGCGTCCGGGACGCCGATGAGGA	TRUE	0	0	0	2444	0.0866037	-	C			--------------CCGGGCGTCCGGGACGCCGATGAGGA	AACTCTTTCCCGGCCCGGGCGTCCGGGACGCCGATGAGGA	TRUE	0	0	0	1962	0.0808727	-	-
AACTCCTCCCCGGCCCGGGCGTCCGGGACGCCGATGAGGA	AACTCTTTCCCGGCCCGGGCGTCCGGGACGCCGATGAGGA	TRUE	0	0	0	1180	0.0407967	C	C			AACTCCTCCCCGGCCCGGGCGTCCGGGACGCCGATGAGGA	AACTCTTTCCCGGCCCGGGCGTCCGGGACGCCGATGAGGA	TRUE	0	0	0	1844	0.0653426	C	C			AACT--TCCCCGGCCCGGGCGTCCGGGACGCCGATGAGGA	AACTCTTTCCCGGCCCGGGCGTCCGGGACGCCGATGAGGA	TRUE	0	0	0	1496	0.0616644	-	C
--------------------GTCCGGGACGCCGATGAGGA	AACTCTTTCCCGGCCCGGGCGTCCGGGACGCCGATGAGGA	FALSE	20	0	0	1038	0.0358873	-	-			AAC--------------------CGGGACGCCGATGAGGA	AACTCTTTCCCGGCCCGGGCGTCCGGGACGCCGATGAGGA	FALSE	20	0	0	1810	0.0641378	-	-			-----------------------CGGGACGCCGATGAGGA	AACTCTTTCCCGGCCCGGGCGTCCGGGACGCCGATGAGGA	FALSE	23	0	0	1364	0.0562235	-	-
A---------------------CCGGGACGCCGATGAGGA	AACTCTTTCCCGGCCCGGGCGTCCGGGACGCCGATGAGGA	FALSE	21	0	0	818	0.0282811	-	-			AACTC--------------------------CGATGAGGA	AACTCTTTCCCGGCCCGGGCGTCCGGGACGCCGATGAGGA	FALSE	26	0	0	1602	0.0567672	-	-			AACTCATACCCGGCCCGGGCGTCCGGGACGCCGATGAGGA	AACTCTTTCCCGGCCCGGGCGTCCGGGACGCCGATGAGGA	TRUE	0	0	0	1210	0.0498756	A	A
AACTCATACCCGGCCCGGGCGTCCGGGACGCCGATGAGGA	AACTCTTTCCCGGCCCGGGCGTCCGGGACGCCGATGAGGA	TRUE	0	0	0	814	0.0281428	A	A			--------------CCGGGCGTCCGGGACGCCGATGAGGA	AACTCTTTCCCGGCCCGGGCGTCCGGGACGCCGATGAGGA	TRUE	0	0	0	1576	0.0558459	-	-			AACTCCTCCCCGGCCCGGGCGTCCGGGACGCCGATGAGGA	AACTCTTTCCCGGCCCGGGCGTCCGGGACGCCGATGAGGA	TRUE	0	0	0	1138	0.0469078	C	C
--------------CCGGGCGTCCGGGACGCCGATGAGGA	AACTCTTTCCCGGCCCGGGCGTCCGGGACGCCGATGAGGA	TRUE	0	0	0	798	0.0275896	-	-			AACTCATACCCGGCCCGGGCGTCCGGGACGCCGATGAGGA	AACTCTTTCCCGGCCCGGGCGTCCGGGACGCCGATGAGGA	TRUE	0	0	0	1384	0.0490424	A	A			AACTC----------CGGGCGTCCGGGACGCCGATGAGGA	AACTCTTTCCCGGCCCGGGCGTCCGGGACGCCGATGAGGA	TRUE	0	0	0	992	0.0408898	-	-
AACT--TACCCGGCCCGGGCGTCCGGGACGCCGATGAGGA	AACTCTTTCCCGGCCCGGGCGTCCGGGACGCCGATGAGGA	TRUE	0	0	0	726	0.0251004	-	A			AGGTGGT----------GGCGTCCGGGACGCCGATGAGGA	AACTCTTTCCCGGCCCGGGCGTCCGGGACGCCGATGAGGA	TRUE	0	0	0	1306	0.0462784	G	-			AACTCAT---------------CCGGGACGCCGATGAGGA	AACTCTTTCCCGGCCCGGGCGTCCGGGACGCCGATGAGGA	FALSE	15	0	0	930	0.0383342	A	-
AACTC---------CCGGGCGTCCGGGACGCCGATGAGGA	AACTCTTTCCCGGCCCGGGCGTCCGGGACGCCGATGAGGA	TRUE	0	0	0	702	0.0242706	-	-			AACTCATCCCCGGC------GTCCGGGACGCCGATGAGGA	AACTCTTTCCCGGCCCGGGCGTCCGGGACGCCGATGAGGA	FALSE	6	0	0	1290	0.0457115	A	C			------------------GCGTCCGGGACGCCGATGAGGA	AACTCTTTCCCGGCCCGGGCGTCCGGGACGCCGATGAGGA	TRUE	0	0	0	748	0.0308322	-	-
-----------------GGCGTCCGGGACGCCGATGAGGA	AACTCTTTCCCGGCCCGGGCGTCCGGGACGCCGATGAGGA	TRUE	0	0	0	572	0.019776	-	-			AACTC------------GGCGTCCGGGACGCCGATGAGGA	AACTCTTTCCCGGCCCGGGCGTCCGGGACGCCGATGAGGA	TRUE	0	0	0	1194	0.0423097	-	-			---------------CGGGCGTCCGGGACGCCGATGAGGA	AACTCTTTCCCGGCCCGGGCGTCCGGGACGCCGATGAGGA	TRUE	0	0	0	608	0.0250615	-	-
-----------GGCCCGGGCGTCCGGGACGCCGATGAGGA	AACTCTTTCCCGGCCCGGGCGTCCGGGACGCCGATGAGGA	TRUE	0	0	0	508	0.0175633	-	-			AAC-----------CCGGGCGTCCGGGACGCCGATGAGGA	AACTCTTTCCCGGCCCGGGCGTCCGGGACGCCGATGAGGA	TRUE	0	0	0	940	0.0333091	-	-			AACTCATCCCCGGCCCGGGCGTCCGGGACGCCGATGAGGA	AACTCTTTCCCGGCCCGGGCGTCCGGGACGCCGATGAGGA	TRUE	0	0	0	546	0.0225059	A	C
AACTC----CCGGCCCGGGCGTCCGGGACGCCGATGAGGA	AACTCTTTCCCGGCCCGGGCGTCCGGGACGCCGATGAGGA	TRUE	0	0	0	472	0.0163187	-	-			A----------------GGCGTCCGGGACGCCGATGAGGA	AACTCTTTCCCGGCCCGGGCGTCCGGGACGCCGATGAGGA	TRUE	0	0	0	784	0.0277812	-	-			AACTC-------------------GGGACGCCGATGAGGA	AACTCTTTCCCGGCCCGGGCGTCCGGGACGCCGATGAGGA	FALSE	19	0	0	512	0.0211044	-	-
AACTCATCCCCGGCCCGGGCGTCCGGGACGCCGATGAGGA	AACTCTTTCCCGGCCCGGGCGTCCGGGACGCCGATGAGGA	TRUE	0	0	0	440	0.0152123	A	C			A-------------------GTCCGGGACGCCGATGAGGA	AACTCTTTCCCGGCCCGGGCGTCCGGGACGCCGATGAGGA	FALSE	19	0	0	742	0.0262929	-	-			A---------------------CCGGGACGCCGATGAGGA	AACTCTTTCCCGGCCCGGGCGTCCGGGACGCCGATGAGGA	FALSE	21	0	0	506	0.0208571	-	-
AACTTATACCCGGCCCGGGCGTCCGGGACGCCGATGAGGA	AACTCTTTCCCGGCCCGGGCGTCCGGGACGCCGATGAGGA	TRUE	0	0	0	436	0.015074	A	A			AACTC------------------CGGGACGCCGATGAGGA	AACTCTTTCCCGGCCCGGGCGTCCGGGACGCCGATGAGGA	FALSE	18	0	0	742	0.0262929	-	-			--------CCCGGCCCGGGCGTCCGGGACGCCGATGAGGA	AACTCTTTCCCGGCCCGGGCGTCCGGGACGCCGATGAGGA	TRUE	0	0	0	480	0.0197854	-	-
AAATCCTACCCGGCCCGGGCGTCCGGGACGCCGATGAGGA	AACTCTTTCCCGGCCCGGGCGTCCGGGACGCCGATGAGGA	TRUE	0	0	0	390	0.0134837	C	A			AACTCATCCCCGGCCCGGGCGTCCGGGACGCCGATGAGGA	AACTCTTTCCCGGCCCGGGCGTCCGGGACGCCGATGAGGA	TRUE	0	0	0	698	0.0247338	A	C			-------------------CGTCCGGGACGCCGATGAGGA	AACTCTTTCCCGGCCCGGGCGTCCGGGACGCCGATGAGGA	TRUE	0	0	0	452	0.0186312	-	-
----------CGGCCCGGGCGTCCGGGACGCCGATGAGGA	AACTCTTTCCCGGCCCGGGCGTCCGGGACGCCGATGAGGA	TRUE	0	0	0	358	0.0123773	-	-			AACTCGTACCCGGCCCGGGCGTCCGGGACGCCGATGAGGA	AACTCTTTCCCGGCCCGGGCGTCCGGGACGCCGATGAGGA	TRUE	0	0	0	536	0.0189933	G	A			--------------------GTCCGGGACGCCGATGAGGA	AACTCTTTCCCGGCCCGGGCGTCCGGGACGCCGATGAGGA	FALSE	20	0	0	432	0.0178068	-	-
-------------------CGTCCGGGACGCCGATGAGGA	AACTCTTTCCCGGCCCGGGCGTCCGGGACGCCGATGAGGA	TRUE	0	0	0	308	0.0106486	-	-			-------------CCCGGGCGTCCGGGACGCCGATGAGGA	AACTCTTTCCCGGCCCGGGCGTCCGGGACGCCGATGAGGA	TRUE	0	0	0	508	0.0180011	-	-			ACCTGGT-CCCGGCCCGGGCGTCCGGGACGCCGATGAGGA	AACTCTTTCCCGGCCCGGGCGTCCGGGACGCCGATGAGGA	TRUE	0	0	0	368	0.0151688	G	-
												--------------------GTCCGGGACGCCGATGAGGA	AACTCTTTCCCGGCCCGGGCGTCCGGGACGCCGATGAGGA	FALSE	23	0	0	400	0.0141741	-	-			AAC--------------------CGGGACGCCGATGAGGA	AACTCTTTCCCGGCCCGGGCGTCCGGGACGCCGATGAGGA	FALSE	20	0	0	360	0.014839	-	-
												AAC-------CGGCCCGGGCGTCCGGGACGCCGATGAGGA	AACTCTTTCCCGGCCCGGGCGTCCGGGACGCCGATGAGGA	TRUE	0	0	0	396	0.0140324	-	-			AACCCCTCCCCGGCCCGGGCGTCCGGGACGCCGATGAGGA	AACTCTTTCCCGGCCCGGGCGTCCGGGACGCCGATGAGGA	TRUE	0	0	0	340	0.0140146	C	C
												AACTCATGCCCGGCCCGGGCGTCCGGGACGCCGATGAGGA	AACTCTTTCCCGGCCCGGGCGTCCGGGACGCCGATGAGGA	TRUE	0	0	0	380	0.0134654	A	G			AACCCCTACCCGGCCCGGGCGTCCGGGACGCCGATGAGGA	AACTCTTTCCCGGCCCGGGCGTCCGGGACGCCGATGAGGA	TRUE	0	0	0	252	0.0103873	C	A
												AACCCATCCCCGGCCCGGGCGTCCGGGACGCCGATGAGGA	AACTCTTTCCCGGCCCGGGCGTCCGGGACGCCGATGAGGA	TRUE	0	0	0	322	0.0114102	A	C			AACTCCTGCCCGGCCCGGGCGTCCGGGACGCCGATGAGGA	AACTCTTTCCCGGCCCGGGCGTCCGGGACGCCGATGAGGA	TRUE	0	0	0	244	0.0100576	C	G
												AACTCCTACCAGGCCCGGGCGTCCGGGACGCCGATGAGGA	AACTCTTTCCCGGCCCGGGCGTCCGGGACGCCGATGAGGA	TRUE	0	0	0	242	0.00857533	C	A			-------------CCCGGGCGTCCGGGACGCCGATGAGGA	AACTCTTTCCCGGCCCGGGCGTCCGGGACGCCGATGAGGA	TRUE	0	0	0	152	0.00626537	-	-
												AAC------------CTGGCGTCCGGGACGCCGATGAGGA	AACTCTTTCCCGGCCCGGGCGTCCGGGACGCCGATGAGGA	TRUE	0	0	0	240	0.00850446	-	-			AACTC---CCCGGCCCGGGCGTCCGGGACGCCGATGAGGA	AACTCTTTCCCGGCCCGGGCGTCCGGGACGCCGATGAGGA	TRUE	0	0	0	150	0.00618293	-	-
												--------CCCGGCCCGGGCGTCCGGGACGCCGATGAGGA	AACTCTTTCCCGGCCCGGGCGTCCGGGACGCCGATGAGGA	TRUE	0	0	0	196	0.00694531	-	-			A------------------------GGACGCCGATGAGGA	AACTCTTTCCCGGCCCGGGCGTCCGGGACGCCGATGAGGA	FALSE	24	0	0	86	0.00354488	-	-
FANCF_sgRNA4_rep1												FANCF_sgRNA4_rep2												FANCF_sgRNA4_rep3
Aligned_Sequence	Reference_Sequence	Unedited	n_deleted	n_inserted	n_mutated	#Reads	%Reads	MBE1	MBE			Aligned_Sequence	Reference_Sequence	Unedited	n_deleted	n_inserted	n_mutated	#Reads	%Reads	MBE1	MBE			Aligned_Sequence	Reference_Sequence	Unedited	n_deleted	n_inserted	n_mutated	#Reads	%Reads	MBE1	MBE
GGACTCACAGATGAAGACCCAGGCGGAGCTGCTGCTGGAG	GGACTCTCTGATGAAGACCCAGGCGGAGCTGCTGCTGGAG	TRUE	0	0	0	11066	0.559532	A	A			GGACTCACAGATGAAGACCCAGGCGGAGCTGCTGCTGGAG	GGACTCTCTGATGAAGACCCAGGCGGAGCTGCTGCTGGAG	TRUE	0	0	0	17318	0.778616	A	A			GGACTCACAGATGAAGACCCAGGCGGAGCTGCTGCTGGAG	GGACTCTCTGATGAAGACCCAGGCGGAGCTGCTGCTGGAG	TRUE	0	0	0	22070	0.9481	A	A
-----------------------CGGAGCTGCTGCTGGAG	GGACTCTCTGATGAAGACCCAGGCGGAGCTGCTGCTGGAG	FALSE	24	0	0	9526	0.481665	-	-			GGACTCA--GATGAAGACCCAGGCGGAGCTGCTGCTGGAG	GGACTCTCTGATGAAGACCCAGGCGGAGCTGCTGCTGGAG	TRUE	0	0	0	16138	0.725563	A	-			GGACTCA--GATGAAGACCCAGGCGGAGCTGCTGCTGGAG	GGACTCTCTGATGAAGACCCAGGCGGAGCTGCTGCTGGAG	TRUE	0	0	0	18448	0.792503	A	-
GGACTCA--GATGAAGACCCAGGCGGAGCTGCTGCTGGAG	GGACTCTCTGATGAAGACCCAGGCGGAGCTGCTGCTGGAG	TRUE	0	0	0	8650	0.437371	A	-			-----------------------CGGAGCTGCTGCTGGAG	GGACTCTCTGATGAAGACCCAGGCGGAGCTGCTGCTGGAG	FALSE	24	0	0	15770	0.709018	-	-			-----------------------CGGAGCTGCTGCTGGAG	GGACTCTCTGATGAAGACCCAGGCGGAGCTGCTGCTGGAG	FALSE	24	0	0	13942	0.598931	-	-
---------GATGAAGACCCAGGCGGAGCTGCTGCTGGAG	GGACTCTCTGATGAAGACCCAGGCGGAGCTGCTGCTGGAG	TRUE	0	0	0	5398	0.27294	-	-			-----------TGAAGACCCAGGCGGAGCTGCTGCTGGAG	GGACTCTCTGATGAAGACCCAGGCGGAGCTGCTGCTGGAG	TRUE	0	0	0	4864	0.218685	-	-			---------GATGAAGACCCAGGCGGAGCTGCTGCTGGAG	GGACTCTCTGATGAAGACCCAGGCGGAGCTGCTGCTGGAG	TRUE	0	0	0	5718	0.245638	-	-
-----------TGAAGACCCAGGCGGAGCTGCTGCTGGAG	GGACTCTCTGATGAAGACCCAGGCGGAGCTGCTGCTGGAG	TRUE	0	0	0	3520	0.177982	-	-			GGACTCCCAGATGAAGACCCAGGCGGAGCTGCTGCTGGAG	GGACTCTCTGATGAAGACCCAGGCGGAGCTGCTGCTGGAG	TRUE	0	0	0	3792	0.170488	C	A			-----------TGAAGACCCAGGCGGAGCTGCTGCTGGAG	GGACTCTCTGATGAAGACCCAGGCGGAGCTGCTGCTGGAG	TRUE	0	0	0	4506	0.193572	-	-
GGACTCCCAGATGAAGACCCAGGCGGAGCTGCTGCTGGAG	GGACTCTCTGATGAAGACCCAGGCGGAGCTGCTGCTGGAG	TRUE	0	0	0	3314	0.167566	C	A			---------GATGAAGACCCAGGCGGAGCTGCTGCTGGAG	GGACTCTCTGATGAAGACCCAGGCGGAGCTGCTGCTGGAG	TRUE	0	0	0	3282	0.147558	-	-			GGACTCCCAGATGAAGACCCAGGCGGAGCTGCTGCTGGAG	GGACTCTCTGATGAAGACCCAGGCGGAGCTGCTGCTGGAG	TRUE	0	0	0	3658	0.157143	C	A
GGA------------------------GCTGCTGCTGGAG	GGACTCTCTGATGAAGACCCAGGCGGAGCTGCTGCTGGAG	FALSE	24	0	0	2516	0.127217	-	-			GGA------------------------GCTGCTGCTGGAG	GGACTCTCTGATGAAGACCCAGGCGGAGCTGCTGCTGGAG	FALSE	24	0	0	2204	0.0990916	-	-			GG---------------------CGGAGCTGCTGCTGGAG	GGACTCTCTGATGAAGACCCAGGCGGAGCTGCTGCTGGAG	FALSE	21	0	0	3398	0.145974	-	-
GGACTCCCCGATGAAGACCCAGGCGGAGCTGCTGCTGGAG	GGACTCTCTGATGAAGACCCAGGCGGAGCTGCTGCTGGAG	TRUE	0	0	0	1250	0.063204	C	C			----------------ACCCAGGCGGAGCTGCTGCTGGAG	GGACTCTCTGATGAAGACCCAGGCGGAGCTGCTGCTGGAG	TRUE	0	0	0	2124	0.0954948	-	-			GGAC--------------CCAGGCGGAGCTGCTGCTGGAG	GGACTCTCTGATGAAGACCCAGGCGGAGCTGCTGCTGGAG	TRUE	0	0	0	2024	0.0869485	-	-
GGA------GATGAAGACCCAGGCGGAGCTGCTGCTGGAG	GGACTCTCTGATGAAGACCCAGGCGGAGCTGCTGCTGGAG	TRUE	0	0	0	1088	0.0550127	-	-			GGAC--------------CCAGGCGGAGCTGCTGCTGGAG	GGACTCTCTGATGAAGACCCAGGCGGAGCTGCTGCTGGAG	TRUE	0	0	0	1764	0.0793093	-	-			GGA------------------------GCTGCTGCTGGAG	GGACTCTCTGATGAAGACCCAGGCGGAGCTGCTGCTGGAG	FALSE	24	0	0	1382	0.059369	-	-
G---------ATGAAGACCCAGGCGGAGCTGCTGCTGGAG	GGACTCTCTGATGAAGACCCAGGCGGAGCTGCTGCTGGAG	TRUE	0	0	0	1078	0.0545071	-	-			GGACT----GATGAAGACCCAGGCGGAGCTGCTGCTGGAG	GGACTCTCTGATGAAGACCCAGGCGGAGCTGCTGCTGGAG	TRUE	0	0	0	1570	0.070587	-	-			GCACTCA--GATGAAGACCCAGGCGGAGCTGCTGCTGGAG	GGACTCTCTGATGAAGACCCAGGCGGAGCTGCTGCTGGAG	TRUE	0	0	0	1298	0.0557605	A	-
GGAC--------------CCAGGCGGAGCTGCTGCTGGAG	GGACTCTCTGATGAAGACCCAGGCGGAGCTGCTGCTGGAG	TRUE	0	0	0	908	0.0459114	-	-			---------------GACCCAGGCGGAGCTGCTGCTGGAG	GGACTCTCTGATGAAGACCCAGGCGGAGCTGCTGCTGGAG	TRUE	0	0	0	1246	0.05602	-	-			G---------ATGAAGACCCAGGCGGAGCTGCTGCTGGAG	GGACTCTCTGATGAAGACCCAGGCGGAGCTGCTGCTGGAG	TRUE	0	0	0	1210	0.0519801	-	-
GCACTCA--GATGAAGACCCAGGCGGAGCTGCTGCTGGAG	GGACTCTCTGATGAAGACCCAGGCGGAGCTGCTGCTGGAG	TRUE	0	0	0	896	0.0453046	A	-			-----------------------CGGAGCTGCTGCTGGAG	GGACTCTCTGATGAAGACCCAGGCGGAGCTGCTGCTGGAG	FALSE	25	0	0	1082	0.0486466	-	-			----------ATGAAGACCCAGGCGGAGCTGCTGCTGGAG	GGACTCTCTGATGAAGACCCAGGCGGAGCTGCTGCTGGAG	TRUE	0	0	0	1118	0.0480279	-	-
GG---------------------CGGAGCTGCTGCTGGAG	GGACTCTCTGATGAAGACCCAGGCGGAGCTGCTGCTGGAG	FALSE	21	0	0	834	0.0421697	-	-			GGA------------GACCCAGGCGGAGCTGCTGCTGGAG	GGACTCTCTGATGAAGACCCAGGCGGAGCTGCTGCTGGAG	TRUE	0	0	0	1000	0.0449599	-	-			GGACTCCCCGATGAAGACCCAGGCGGAGCTGCTGCTGGAG	GGACTCTCTGATGAAGACCCAGGCGGAGCTGCTGCTGGAG	TRUE	0	0	0	1046	0.0449349	C	C
-----------------------CGGAGCTGCTGCTGGAG	GGACTCTCTGATGAAGACCCAGGCGGAGCTGCTGCTGGAG	FALSE	25	0	0	728	0.03681	-	-			GGA-----------AGACCCAGGCGGAGCTGCTGCTGGAG	GGACTCTCTGATGAAGACCCAGGCGGAGCTGCTGCTGGAG	TRUE	0	0	0	994	0.0446901	-	-			GGACT----GATGAAGACCCAGGCGGAGCTGCTGCTGGAG	GGACTCTCTGATGAAGACCCAGGCGGAGCTGCTGCTGGAG	TRUE	0	0	0	1024	0.0439898	-	-
GGACT----GATGAAGACCCAGGCGGAGCTGCTGCTGGAG	GGACTCTCTGATGAAGACCCAGGCGGAGCTGCTGCTGGAG	TRUE	0	0	0	618	0.031248	-	-			GGACTCCCCGATGAAGACCCAGGCGGAGCTGCTGCTGGAG	GGACTCTCTGATGAAGACCCAGGCGGAGCTGCTGCTGGAG	TRUE	0	0	0	940	0.0422623	C	C			GGACTCACCGATGAAGACCCAGGCGGAGCTGCTGCTGGAG	GGACTCTCTGATGAAGACCCAGGCGGAGCTGCTGCTGGAG	TRUE	0	0	0	964	0.0414122	A	C
------------GAAGACCCAGGCGGAGCTGCTGCTGGAG	GGACTCTCTGATGAAGACCCAGGCGGAGCTGCTGCTGGAG	TRUE	0	0	0	598	0.0302368	-	-			GGA------GATGAAGACCCAGGCGGAGCTGCTGCTGGAG	GGACTCTCTGATGAAGACCCAGGCGGAGCTGCTGCTGGAG	TRUE	0	0	0	878	0.0394748	-	-			------------GAAGACCCAGGCGGAGCTGCTGCTGGAG	GGACTCTCTGATGAAGACCCAGGCGGAGCTGCTGCTGGAG	TRUE	0	0	0	860	0.0369445	-	-
GGA--------TGAAGACCCAGGCGGAGCTGCTGCTGGAG	GGACTCTCTGATGAAGACCCAGGCGGAGCTGCTGCTGGAG	TRUE	0	0	0	592	0.0299334	-	-			GGA------------------------GATGCTGCTGGAG	GGACTCTCTGATGAAGACCCAGGCGGAGCTGCTGCTGGAG	FALSE	24	0	0	808	0.0363276	-	-			GGACTCGCAGATGAAGACCCAGGCGGAGCTGCTGCTGGAG	GGACTCTCTGATGAAGACCCAGGCGGAGCTGCTGCTGGAG	TRUE	0	0	0	822	0.0353121	G	A
----------------ACCCAGGCGGAGCTGCTGCTGGAG	GGACTCTCTGATGAAGACCCAGGCGGAGCTGCTGCTGGAG	TRUE	0	0	0	564	0.0285176	-	-			GCACTCA--GATGAAGACCCAGGCGGAGCTGCTGCTGGAG	GGACTCTCTGATGAAGACCCAGGCGGAGCTGCTGCTGGAG	TRUE	0	0	0	760	0.0341695	A	-			GGA--------TGAAGACCCAGGCGGAGCTGCTGCTGGAG	GGACTCTCTGATGAAGACCCAGGCGGAGCTGCTGCTGGAG	TRUE	0	0	0	694	0.0298134	-	-
GGACTCGCAGATGAAGACCCAGGCGGAGCTGCTGCTGGAG	GGACTCTCTGATGAAGACCCAGGCGGAGCTGCTGCTGGAG	TRUE	0	0	0	552	0.0279109	G	A			-----------------CCC--GCGGAGCTGCTGCTGGAG	GGACTCTCTGATGAAGACCCAGGCGGAGCTGCTGCTGGAG	FALSE	2	0	0	730	0.0328207	-	-			GGA------GATGAAGACCCAGGCGGAGCTGCTGCTGGAG	GGACTCTCTGATGAAGACCCAGGCGGAGCTGCTGCTGGAG	TRUE	0	0	0	596	0.0256034	-	-
G----------------------CGGAGCTGCTGCTGGAG	GGACTCTCTGATGAAGACCCAGGCGGAGCTGCTGCTGGAG	FALSE	22	0	0	496	0.0250793	-	-			--------------AGACCCAGGCGGAGCTGCTGCTGGAG	GGACTCTCTGATGAAGACCCAGGCGGAGCTGCTGCTGGAG	TRUE	0	0	0	634	0.0285046	-	-			--ACGCACAGCAGCAG-----GGCGGAGCTGCTGCTGGAG	GGACTCTCTGATGAAGACCCAGGCGGAGCTGCTGCTGGAG	FALSE	5	0	0	582	0.025002	A	A
----------ATGAAGACCCAGGCGGAGCTGCTGCTGGAG	GGACTCTCTGATGAAGACCCAGGCGGAGCTGCTGCTGGAG	TRUE	0	0	0	440	0.0222478	-	-			GGACTCGCAGATGAAGACCCAGGCGGAGCTGCTGCTGGAG	GGACTCTCTGATGAAGACCCAGGCGGAGCTGCTGCTGGAG	TRUE	0	0	0	624	0.028055	G	A			GGACTC-------------CAGGCGGAGCTGCTGCTGGAG	GGACTCTCTGATGAAGACCCAGGCGGAGCTGCTGCTGGAG	TRUE	0	0	0	570	0.0244865	-	-
-------------------CAGGCGGAGCTGCTGCTGGAG	GGACTCTCTGATGAAGACCCAGGCGGAGCTGCTGCTGGAG	TRUE	0	0	0	420	0.0212365	-	-			-------------------CAGGCGGAGCTGCTGCTGGAG	GGACTCTCTGATGAAGACCCAGGCGGAGCTGCTGCTGGAG	TRUE	0	0	0	604	0.0271558	-	-			--------------------AGGCGGAGCTGCTGCTGGAG	GGACTCTCTGATGAAGACCCAGGCGGAGCTGCTGCTGGAG	FALSE	25	0	0	548	0.0235414	-	-
GGACTCACCGATGAAGACCCAGGCGGAGCTGCTGCTGGAG	GGACTCTCTGATGAAGACCCAGGCGGAGCTGCTGCTGGAG	TRUE	0	0	0	382	0.0193151	A	C			G-----------------CCAGGCGGAGCTGCTGCTGGAG	GGACTCTCTGATGAAGACCCAGGCGGAGCTGCTGCTGGAG	TRUE	0	0	0	584	0.0262566	-	-			GCA-------------------GCGGAGCTGCTGCTGGAG	GGACTCTCTGATGAAGACCCAGGCGGAGCTGCTGCTGGAG	FALSE	19	0	0	530	0.0227681	-	-
GGACTCACGGATGAAGACCCAGGCGGAGCTGCTGCTGGAG	GGACTCTCTGATGAAGACCCAGGCGGAGCTGCTGCTGGAG	TRUE	0	0	0	370	0.0187084	A	G			GGACCCCCAGATGAAGACCCAGGCGGAGCTGCTGCTGGAG	GGACTCTCTGATGAAGACCCAGGCGGAGCTGCTGCTGGAG	TRUE	0	0	0	546	0.0245481	C	A			GGA------------GACCCAGGCGGAGCTGCTGCTGGAG	GGACTCTCTGATGAAGACCCAGGCGGAGCTGCTGCTGGAG	TRUE	0	0	0	530	0.0227681	-	-
GGA------------GACCCAGGCGGAGCTGCTGCTGGAG	GGACTCTCTGATGAAGACCCAGGCGGAGCTGCTGCTGGAG	TRUE	0	0	0	358	0.0181016	-	-			GGACTCACCGATGAAGACCCAGGCGGAGCTGCTGCTGGAG	GGACTCTCTGATGAAGACCCAGGCGGAGCTGCTGCTGGAG	TRUE	0	0	0	538	0.0241884	A	C			GGACCC------------CCAGGCGGAGCTGCTGCTGGAG	GGACTCTCTGATGAAGACCCAGGCGGAGCTGCTGCTGGAG	TRUE	0	0	0	512	0.0219949	-	-
--------------AGACCCAGGCGGAGCTGCTGCTGGAG	GGACTCTCTGATGAAGACCCAGGCGGAGCTGCTGCTGGAG	TRUE	0	0	0	328	0.0165847	-	-			GGACTCG--GATGAAGACCCAGGCGGAGCTGCTGCTGGAG	GGACTCTCTGATGAAGACCCAGGCGGAGCTGCTGCTGGAG	TRUE	0	0	0	524	0.023559	G	-			GGAC-----------------------GCTGCTGCTGGAG	GGACTCTCTGATGAAGACCCAGGCGGAGCTGCTGCTGGAG	FALSE	23	0	0	502	0.0215653	-	-
GGACTCG--GATGAAGACCCAGGCGGAGCTGCTGCTGGAG	GGACTCTCTGATGAAGACCCAGGCGGAGCTGCTGCTGGAG	TRUE	0	0	0	310	0.0156746	G	-			G-------------------AGGCGGAGCTGCTGCTGGAG	GGACTCTCTGATGAAGACCCAGGCGGAGCTGCTGCTGGAG	FALSE	19	0	0	506	0.0227497	-	-			-----------------CAAATCCGGAGCTGCTGCTGGAG	GGACTCTCTGATGAAGACCCAGGCGGAGCTGCTGCTGGAG	FALSE	0	0	1	492	0.0211357	-	-
----------------ACCA--GCGGAGCTGCTGCTGGAG	GGACTCTCTGATGAAGACCCAGGCGGAGCTGCTGCTGGAG	FALSE	2	0	1	306	0.0154723	-	-			GG---------------------CGGAGCTGCTGCTGGAG	GGACTCTCTGATGAAGACCCAGGCGGAGCTGCTGCTGGAG	FALSE	21	0	0	498	0.02239	-	-			G---------------ACCCAGGCGGAGCTGCTGCTGGAG	GGACTCTCTGATGAAGACCCAGGCGGAGCTGCTGCTGGAG	TRUE	0	0	0	462	0.0198469	-	-
GGACTC--------------AGGCGGAGCTGCTGCTGGAG	GGACTCTCTGATGAAGACCCAGGCGGAGCTGCTGCTGGAG	FALSE	14	0	0	284	0.0143599	-	-			----------ATGAAGACCCAGGCGGAGCTGCTGCTGGAG	GGACTCTCTGATGAAGACCCAGGCGGAGCTGCTGCTGGAG	TRUE	0	0	0	468	0.0210412	-	-			GGAC-----GATGAAGACCCAGGCGGAGCTGCTGCTGGAG	GGACTCTCTGATGAAGACCCAGGCGGAGCTGCTGCTGGAG	TRUE	0	0	0	400	0.0171835	-	-
------------------CCAG-CGGAGCTGCTGCTGGAG	GGACTCTCTGATGAAGACCCAGGCGGAGCTGCTGCTGGAG	TRUE	0	0	0	268	0.0135509	-	-			GGACTC-------------CAGGCGGAGCTGCTGCTGGAG	GGACTCTCTGATGAAGACCCAGGCGGAGCTGCTGCTGGAG	TRUE	0	0	0	464	0.0208614	-	-			----------------ACCCAGGCGGAGCTGCTGCTGGAG	GGACTCTCTGATGAAGACCCAGGCGGAGCTGCTGCTGGAG	TRUE	0	0	0	360	0.0154652	-	-
-------------AAGACCCAGGCGGAGCTGCTGCTGGAG	GGACTCTCTGATGAAGACCCAGGCGGAGCTGCTGCTGGAG	TRUE	0	0	0	196	0.00991038	-	-			-----------------CCCAGGCGGAGCTGCTGCTGGAG	GGACTCTCTGATGAAGACCCAGGCGGAGCTGCTGCTGGAG	TRUE	0	0	0	454	0.0204118	-	-			GGACTCA--GATGAAGACCCAGGCTGAGCTGCTGCTGGAG	GGACTCTCTGATGAAGACCCAGGCGGAGCTGCTGCTGGAG	TRUE	0	0	0	356	0.0152933	A	-
GGACTACCAGATGAAGACCCAGGCGGAGCTGCTGCTGGAG	GGACTCTCTGATGAAGACCCAGGCGGAGCTGCTGCTGGAG	TRUE	0	0	0	194	0.00980926	C	A			------------------CCATGCGGAGCTGCTGCTGGAG	GGACTCTCTGATGAAGACCCAGGCGGAGCTGCTGCTGGAG	TRUE	0	0	0	402	0.0180739	-	-			---------------GACCCAGGCGGAGCTGCTGCTGGAG	GGACTCTCTGATGAAGACCCAGGCGGAGCTGCTGCTGGAG	TRUE	0	0	0	348	0.0149497	-	-
-----------------CCCAGGCGGAGCTGCTGCTGGAG	GGACTCTCTGATGAAGACCCAGGCGGAGCTGCTGCTGGAG	TRUE	0	0	0	180	0.00910137	-	-			GGACTC-----------CCCAGGCGGAGCTGCTGCTGGAG	GGACTCTCTGATGAAGACCCAGGCGGAGCTGCTGCTGGAG	TRUE	0	0	0	392	0.0176243	-	-			-----------------------CTGAGCTGCTGCTGGAG	GGACTCTCTGATGAAGACCCAGGCGGAGCTGCTGCTGGAG	FALSE	24	0	0	328	0.0140905	-	-
--ACTCC----TGAAGACCCAGGCGGAGCTGCTGCTGGAG	GGACTCTCTGATGAAGACCCAGGCGGAGCTGCTGCTGGAG	TRUE	0	0	0	178	0.00900024	C	-			GGAC--------------CCAGGCGGAGCTGATGCTGGAG	GGACTCTCTGATGAAGACCCAGGCGGAGCTGCTGCTGGAG	TRUE	0	0	0	366	0.0164553	-	-			--------------AGACCCAGGCGGAGCTGCTGCTGGAG	GGACTCTCTGATGAAGACCCAGGCGGAGCTGCTGCTGGAG	TRUE	0	0	0	324	0.0139186	-	-
-----------TGAAGACC-AGGCGGAGCTGCTGCTGGAG	GGACTCTCTGATGAAGACCCAGGCGGAGCTGCTGCTGGAG	FALSE	1	0	0	170	0.00859574	-	-			G----------------------CGGAGCTGCTGCTGGAG	GGACTCTCTGATGAAGACCCAGGCGGAGCTGCTGCTGGAG	FALSE	22	0	0	326	0.0146569	-	-			GGACT-------------------------GCTGCTGGAG	GGACTCTCTGATGAAGACCCAGGCGGAGCTGCTGCTGGAG	FALSE	25	0	0	322	0.0138327	-	-
---------GGTGAAGACCCAGGCGGAGCTGCTGCTGGAG	GGACTCTCTGATGAAGACCCAGGCGGAGCTGCTGCTGGAG	TRUE	0	0	0	170	0.00859574	-	-			----------------------GCGGAGCTGCTGCTGGAG	GGACTCTCTGATGAAGACCCAGGCGGAGCTGCTGCTGGAG	FALSE	23	0	0	308	0.0138476	-	-			GGACTCCCAGATGAAGACCCAGGCAGAGCTGCTGCTGGAG	GGACTCTCTGATGAAGACCCAGGCGGAGCTGCTGCTGGAG	TRUE	0	0	0	314	0.0134891	C	A
GGACTCCACGATGAAGACCCAGGCGGAGCTGCTGCTGGAG	GGACTCTCTGATGAAGACCCAGGCGGAGCTGCTGCTGGAG	TRUE	0	0	0	166	0.00839349	C	C			GGACTCCCGGATGAAGACCCAGGCGGAGCTGCTGCTGGAG	GGACTCTCTGATGAAGACCCAGGCGGAGCTGCTGCTGGAG	TRUE	0	0	0	302	0.0135779	C	G			--ACTCC---ATGAAGACCCAGGCGGAGCTGCTGCTGGAG	GGACTCTCTGATGAAGACCCAGGCGGAGCTGCTGCTGGAG	TRUE	0	0	0	310	0.0133172	C	-
GGA---------GAAGACCCAGGCGGAGCTGCTGCTGGAG	GGACTCTCTGATGAAGACCCAGGCGGAGCTGCTGCTGGAG	TRUE	0	0	0	162	0.00819123	-	-			--------------------AGGCGGAGCTGCTGCTGGAG	GGACTCTCTGATGAAGACCCAGGCGGAGCTGCTGCTGGAG	FALSE	23	0	0	282	0.0126787	-	-			--ATTTGGAGATGAAGACCCAGGCGGAGCTGCTGCTGGAG	GGACTCTCTGATGAAGACCCAGGCGGAGCTGCTGCTGGAG	TRUE	0	0	0	226	0.00970868	G	A
GGACTC----------ACCCAGGCGGAGCTGCTGCTGGAG	GGACTCTCTGATGAAGACCCAGGCGGAGCTGCTGCTGGAG	TRUE	0	0	0	162	0.00819123	-	-			GGACTCC---ATGAAGACCCAGGCGGAGCTGCTGCTGGAG	GGACTCTCTGATGAAGACCCAGGCGGAGCTGCTGCTGGAG	TRUE	0	0	0	276	0.0124089	C	-			GGA---------GAAGACCCAGGCGGAGCTGCTGCTGGAG	GGACTCTCTGATGAAGACCCAGGCGGAGCTGCTGCTGGAG	TRUE	0	0	0	182	0.00781849	-	-
-------CAGATGAAGACCCAGGCGGAGCTGCTGCTGGAG	GGACTCTCTGATGAAGACCCAGGCGGAGCTGCTGCTGGAG	TRUE	0	0	0	160	0.00809011	-	A			GGACTCACAGATGAAGACCAAGGCGGAGCTGCTGCTGGAG	GGACTCTCTGATGAAGACCCAGGCGGAGCTGCTGCTGGAG	FALSE	0	0	1	262	0.0117795	A	A
GAACCCAAATCTCTATAGCCAGGCGGAGCTGCTGCTGGAG	GGACTCTCTGATGAAGACCCAGGCGGAGCTGCTGCTGGAG	TRUE	0	0	0	160	0.00809011	A	A			------------------CCAGGCGGAGCTGCTGCTGGAG	GGACTCTCTGATGAAGACCCAGGCGGAGCTGCTGCTGGAG	TRUE	0	0	0	246	0.0110601	-	-
GATTT-------GAAGACCCAGGCGGAGCTGCTGCTGGAG	GGACTCTCTGATGAAGACCCAGGCGGAGCTGCTGCTGGAG	TRUE	0	0	0	160	0.00809011	-	-			G------------AAGACCCAGGCGGAGCTGCTGCTGGAG	GGACTCTCTGATGAAGACCCAGGCGGAGCTGCTGCTGGAG	TRUE	0	0	0	224	0.010071	-	-
GGACTCGCCGATGAAGACCCAGGCGGAGCTGCTGCTGGAG	GGACTCTCTGATGAAGACCCAGGCGGAGCTGCTGCTGGAG	TRUE	0	0	0	156	0.00788785	G	C			GGA------------------GGCGGAGCTGCTGCTGGAG	GGACTCTCTGATGAAGACCCAGGCGGAGCTGCTGCTGGAG	FALSE	18	0	0	222	0.0099811	-	-
GGA-----------AGACCCAGGCGGAGCTGCTGCTGGAG	GGACTCTCTGATGAAGACCCAGGCGGAGCTGCTGCTGGAG	TRUE	0	0	0	154	0.00778673	-	-			GGACTCCAGGATGAAGACCCAGGCGGAGCTGCTGCTGGAG	GGACTCTCTGATGAAGACCCAGGCGGAGCTGCTGCTGGAG	TRUE	0	0	0	194	0.00872222	C	G
------------------CCAGGCGGAGCTGCTGCTGGAG	GGACTCTCTGATGAAGACCCAGGCGGAGCTGCTGCTGGAG	TRUE	0	0	0	152	0.0076856	-	-			GGA---------GAAGACCCAGGCGGAGCTGCTGCTGGAG	GGACTCTCTGATGAAGACCCAGGCGGAGCTGCTGCTGGAG	TRUE	0	0	0	190	0.00854238	-	-
GGACT-------------------------GCTGCTGGAG	GGACTCTCTGATGAAGACCCAGGCGGAGCTGCTGCTGGAG	FALSE	25	0	0	142	0.00717997	-	-			AGA--------TGAAGACCCAGGCGGAGCTGCTGCTGGAG	GGACTCTCTGATGAAGACCCAGGCGGAGCTGCTGCTGGAG	TRUE	0	0	0	174	0.00782302	-	-
GGGA-----GATGAAGACCCAGGCGGAGCTGCTGCTGGAG	GGACTCTCTGATGAAGACCCAGGCGGAGCTGCTGCTGGAG	TRUE	0	0	0	136	0.00687659	-	-			GGA--------TGAAGACCCAGGCGGAGCTGCTGCTGGAG	GGACTCTCTGATGAAGACCCAGGCGGAGCTGCTGCTGGAG	TRUE	0	0	0	158	0.00710366	-	-
GG---------------------CGGAGCTGCTTCTGGAG	GGACTCTCTGATGAAGACCCAGGCGGAGCTGCTGCTGGAG	FALSE	21	0	0	134	0.00677547	-	-			-----------TGAAGACCCAGGCGGAGCTGCTGCTTGAG	GGACTCTCTGATGAAGACCCAGGCGGAGCTGCTGCTGGAG	TRUE	0	0	0	150	0.00674399	-	-
GGACTCA--GATGAAGACCCAGGCGGAGCAGCTGCTGGAG	GGACTCTCTGATGAAGACCCAGGCGGAGCTGCTGCTGGAG	TRUE	0	0	0	132	0.00667434	A	-			GGACT----GATGAAGACCCAGGCGGAGCTGCTGCTTGAG	GGACTCTCTGATGAAGACCCAGGCGGAGCTGCTGCTGGAG	TRUE	0	0	0	124	0.00557503	-	-
GGACTCATAGATGAAGACCCAGGCGGAGCTGCTGCTGGAG	GGACTCTCTGATGAAGACCCAGGCGGAGCTGCTGCTGGAG	TRUE	0	0	0	124	0.00626983	A	A			G---------ATGAAGACCCAGGCGGAGCTGCTGCTGGAG	GGACTCTCTGATGAAGACCCAGGCGGAGCTGCTGCTGGAG	TRUE	0	0	0	108	0.00485567	-	-
GGA--------TGAAGACCAAGGCGGAGCTGCTGCTGGAG	GGACTCTCTGATGAAGACCCAGGCGGAGCTGCTGCTGGAG	FALSE	0	0	1	116	0.00586533	-	-
GGAC--------------CTAGGCGGAGCTGCTGCTGGAG	GGACTCTCTGATGAAGACCCAGGCGGAGCTGCTGCTGGAG	FALSE	0	0	1	106	0.0053597	-	-
GGACTCCTCGATGAAGACCCAGGCGGAGCTGCTGCTGGAG	GGACTCTCTGATGAAGACCCAGGCGGAGCTGCTGCTGGAG	TRUE	0	0	0	106	0.0053597	C	C
AGA--------TGAAGACCCAGGCGGAGCTGCTGCTGGAG	GGACTCTCTGATGAAGACCCAGGCGGAGCTGCTGCTGGAG	TRUE	0	0	0	96	0.00485406	-	-
GAA------GATGAAGACCCAGGCGGAGCTGCTGCTGGAG	GGACTCTCTGATGAAGACCCAGGCGGAGCTGCTGCTGGAG	TRUE	0	0	0	82	0.00414618	-	-
--------------------AGGCGGAGCTGCTGCTGGAG	GGACTCTCTGATGAAGACCCAGGCGGAGCTGCTGCTGGAG	FALSE	22	0	0	70	0.00353942	-	-
VEGFA_sgRNA2_rep1												VEGFA_sgRNA2_rep2												VEGFA_sgRNA2_rep3
Aligned_Sequence	Reference_Sequence	Unedited	n_deleted	n_inserted	n_mutated	#Reads	%Reads	MBE1	MBE			Aligned_Sequence	Reference_Sequence	Unedited	n_deleted	n_inserted	n_mutated	#Reads	%Reads	MBE1	MBE			Aligned_Sequence	Reference_Sequence	Unedited	n_deleted	n_inserted	n_mutated	#Reads	%Reads	MBE1	MBE
CTCCCCCCAAGAGAGGGAGAGAGGGGCTCCTGACACAGGC	CTCTCTCCAAGAGAGGGAGAGAGGGGCTCCTGACACAGGC	TRUE	0	0	0	10092	0.432665	C	C			CTCCCCCCAAGAGAGGGAGAGAGGGGCTCCTGACACAGGC	CTCTCTCCAAGAGAGGGAGAGAGGGGCTCCTGACACAGGC	TRUE	0	0	0	12032	0.469336	C	C			CTCCCCCCAAGAGAGGGAGAGAGGGGCTCCTGACACAGGC	CTCTCTCCAAGAGAGGGAGAGAGGGGCTCCTGACACAGGC	TRUE	0	0	0	11430	0.440929	C	C
CTC--------------------------CTGACACAGGC	CTCTCTCCAAGAGAGGGAGAGAGGGGCTCCTGACACAGGC	FALSE	26	0	0	1788	0.0766553	-	-			CTCAC--CAAGAGAGGGAGAGAGGGGCTCCTGACACAGGC	CTCTCTCCAAGAGAGGGAGAGAGGGGCTCCTGACACAGGC	TRUE	0	0	0	3040	0.118582	A	-			CTCCCACCAAGAGAGGGAGAGAGGGGCTCCTGACACAGGC	CTCTCTCCAAGAGAGGGAGAGAGGGGCTCCTGACACAGGC	TRUE	0	0	0	2586	0.0997587	C	A
CTCAC--CAAGAGAGGGAGAGAGGGGCTCCTGACACAGGC	CTCTCTCCAAGAGAGGGAGAGAGGGGCTCCTGACACAGGC	TRUE	0	0	0	1470	0.063022	A	-			CCCCC-CCAAGAGAGGGAGAGAGGGGCTCCTGACACAGGC	CTCTCTCCAAGAGAGGGAGAGAGGGGCTCCTGACACAGGC	TRUE	0	0	0	2148	0.0837877	C	-			CTCCC--CAAGAGAGGGAGAGAGGGGCTCCTGACACAGGC	CTCTCTCCAAGAGAGGGAGAGAGGGGCTCCTGACACAGGC	TRUE	0	0	0	1528	0.0589448	C	-
CCCCC-CCAAGAGAGGGAGAGAGGGGCTCCTGACACAGGC	CTCTCTCCAAGAGAGGGAGAGAGGGGCTCCTGACACAGGC	TRUE	0	0	0	1014	0.0434723	C	-			CCCCCCCCAAGAGAGGGAGAGAGGGGCTCCTGACACAGGC	CTCTCTCCAAGAGAGGGAGAGAGGGGCTCCTGACACAGGC	TRUE	0	0	0	1262	0.0492272	C	C			C-------------------GAGGGGCTCCTGACACAGGC	CTCTCTCCAAGAGAGGGAGAGAGGGGCTCCTGACACAGGC	FALSE	19	0	0	1444	0.0557044	-	-
CT------------------GAGGGGCTCCTGACACAGGC	CTCTCTCCAAGAGAGGGAGAGAGGGGCTCCTGACACAGGC	FALSE	18	0	0	852	0.036527	-	-			CTCCC--CAAGAGAGGGAGAGAGGGGCTCCTGACACAGGC	CTCTCTCCAAGAGAGGGAGAGAGGGGCTCCTGACACAGGC	TRUE	0	0	0	1134	0.0442343	C	-			CTCACACCAAGAGAGGGAGAGAGGGGCTCCTGACACAGGC	CTCTCTCCAAGAGAGGGAGAGAGGGGCTCCTGACACAGGC	TRUE	0	0	0	1004	0.0387308	A	A
CTCCC--CAAGAGAGGGAGAGAGGGGCTCCTGACACAGGC	CTCTCTCCAAGAGAGGGAGAGAGGGGCTCCTGACACAGGC	TRUE	0	0	0	812	0.0348121	C	-			CTCCCACCAAGAGAGGGAGAGAGGGGCTCCTGACACAGGC	CTCTCTCCAAGAGAGGGAGAGAGGGGCTCCTGACACAGGC	TRUE	0	0	0	954	0.037213	C	A			----------------------GGGGCTCCTGACACAGGC	CTCTCTCCAAGAGAGGGAGAGAGGGGCTCCTGACACAGGC	FALSE	22	0	0	910	0.0351046	-	-
-------------------------GCTCCTGACACAGGC	CTCTCTCCAAGAGAGGGAGAGAGGGGCTCCTGACACAGGC	FALSE	26	0	0	588	0.0252088	-	-			CTC--------------------------CTGACACAGGC	CTCTCTCCAAGAGAGGGAGAGAGGGGCTCCTGACACAGGC	FALSE	26	0	0	810	0.0315959	-	-			CCCCCCCCAAGAGAGGGAGAGAGGGGCTCCTGACACAGGC	CTCTCTCCAAGAGAGGGAGAGAGGGGCTCCTGACACAGGC	TRUE	0	0	0	828	0.0319413	C	C
-------CAAGAGAGGGAGAGAGGGGCTCCTGACACAGGC	CTCTCTCCAAGAGAGGGAGAGAGGGGCTCCTGACACAGGC	TRUE	0	0	0	566	0.0242656	-	-			----------------------GGGGCTCCTGACACAGGC	CTCTCTCCAAGAGAGGGAGAGAGGGGCTCCTGACACAGGC	FALSE	22	0	0	804	0.0313619	-	-			--------------------GAGGGGCTCCTGACACAGGC	CTCTCTCCAAGAGAGGGAGAGAGGGGCTCCTGACACAGGC	FALSE	25	0	0	822	0.0317099	-	-
CT-----------------AGAGGGGCTCCTGACACAGGC	CTCTCTCCAAGAGAGGGAGAGAGGGGCTCCTGACACAGGC	TRUE	0	0	0	450	0.0192924	-	-			CTCACACCAAGAGAGGGAGAGAGGGGCTCCTGACACAGGC	CTCTCTCCAAGAGAGGGAGAGAGGGGCTCCTGACACAGGC	TRUE	0	0	0	742	0.0289434	A	A			CCCCC-CCAAGAGAGGGAGAGAGGGGCTCCTGACACAGGC	CTCTCTCCAAGAGAGGGAGAGAGGGGCTCCTGACACAGGC	TRUE	0	0	0	732	0.028238	C	-
CTC-----------------GAGGGGCTCCTGACACAGGC	CTCTCTCCAAGAGAGGGAGAGAGGGGCTCCTGACACAGGC	FALSE	17	0	0	392	0.0168059	-	-			CTCCC-CCAAGAGAGGGAGAGAGGGGCTCCTGACACAGGC	CTCTCTCCAAGAGAGGGAGAGAGGGGCTCCTGACACAGGC	TRUE	0	0	0	512	0.0199717	C	-			TA-------------------AGGGGCTCCTGACACAGGC	CTCTCTCCAAGAGAGGGAGAGAGGGGCTCCTGACACAGGC	FALSE	19	0	0	660	0.0254605	-	-
CT--------------------GGGGCTCCTGACACAGGC	CTCTCTCCAAGAGAGGGAGAGAGGGGCTCCTGACACAGGC	FALSE	20	0	0	368	0.0157769	-	-			CTCGC--CAAGAGAGGGAGAGAGGGGCTCCTGACACAGGC	CTCTCTCCAAGAGAGGGAGAGAGGGGCTCCTGACACAGGC	TRUE	0	0	0	418	0.0163051	G	-			CTCAC--CAAGAGAGGGAGAGAGGGGCTCCTGACACAGGC	CTCTCTCCAAGAGAGGGAGAGAGGGGCTCCTGACACAGGC	TRUE	0	0	0	630	0.0243032	A	-
CTCGC--CAAGAGAGGGAGAGAGGGGCTCCTGACACAGGC	CTCTCTCCAAGAGAGGGAGAGAGGGGCTCCTGACACAGGC	TRUE	0	0	0	362	0.0155197	G	-			C-------------------GAGGGGCTCCTGACACAGGC	CTCTCTCCAAGAGAGGGAGAGAGGGGCTCCTGACACAGGC	FALSE	19	0	0	412	0.016071	-	-			CTCGC--CAAGAGAGGGAGAGAGGGGCTCCTGACACAGGC	CTCTCTCCAAGAGAGGGAGAGAGGGGCTCCTGACACAGGC	TRUE	0	0	0	582	0.0224515	G	-
CTCACACCAAGAGAGGGAGAGAGGGGCTCCTGACACAGGC	CTCTCTCCAAGAGAGGGAGAGAGGGGCTCCTGACACAGGC	TRUE	0	0	0	352	0.015091	A	A			-------------------------GCTCCTGACACAGGC	CTCTCTCCAAGAGAGGGAGAGAGGGGCTCCTGACACAGGC	FALSE	26	0	0	402	0.0156809	-	-			CTCCCGCCAAGAGAGGGAGAGAGGGGCTCCTGACACAGGC	CTCTCTCCAAGAGAGGGAGAGAGGGGCTCCTGACACAGGC	TRUE	0	0	0	526	0.0202912	C	G
CCCCCACCAAGAGAGGGAGAGAGGGGCTCCTGACACAGGC	CTCTCTCCAAGAGAGGGAGAGAGGGGCTCCTGACACAGGC	TRUE	0	0	0	278	0.0119184	C	A			CCCCC--CAAGAGAGGGAGAGAGGGGCTCCTGACACAGGC	CTCTCTCCAAGAGAGGGAGAGAGGGGCTCCTGACACAGGC	TRUE	0	0	0	402	0.0156809	C	-			----------------GAGAGAGGGGCTCCTGACACAGGC	CTCTCTCCAAGAGAGGGAGAGAGGGGCTCCTGACACAGGC	TRUE	0	0	0	468	0.0180538	-	-
CT----------------------GGCTCCTGACACAGGC	CTCTCTCCAAGAGAGGGAGAGAGGGGCTCCTGACACAGGC	FALSE	22	0	0	236	0.0101178	-	-			CTT----------------AGAGGGGCTCCTGACACAGGC	CTCTCTCCAAGAGAGGGAGAGAGGGGCTCCTGACACAGGC	TRUE	0	0	0	398	0.0155249	-	-			CTCGCGCCAAGAGAGGGAGAGAGGGGCTCCTGACACAGGC	CTCTCTCCAAGAGAGGGAGAGAGGGGCTCCTGACACAGGC	TRUE	0	0	0	404	0.0155849	G	G
CTCCCCCCAAGAGAGGGAGAGAGGGGCTCCTGACACAGGA	CTCTCTCCAAGAGAGGGAGAGAGGGGCTCCTGACACAGGC	TRUE	0	0	0	214	0.00917463	C	C			CT------------------GAGGGGCTCCTGACACAGGC	CTCTCTCCAAGAGAGGGAGAGAGGGGCTCCTGACACAGGC	FALSE	18	0	0	342	0.0133405	-	-			C------------------AGAGGGGCTCCTGACACAGGC	CTCTCTCCAAGAGAGGGAGAGAGGGGCTCCTGACACAGGC	TRUE	0	0	0	374	0.0144276	-	-
T---------------GAGAGAGGGGCTCCTGACACAGGC	CTCTCTCCAAGAGAGGGAGAGAGGGGCTCCTGACACAGGC	TRUE	0	0	0	208	0.00891739	-	-			-----------------------GGGCTCCTGACACAGGC	CTCTCTCCAAGAGAGGGAGAGAGGGGCTCCTGACACAGGC	FALSE	24	0	0	334	0.0130284	-	-			-------CAAGAGAGGGAGAGAGGGGCTCCTGACACAGGC	CTCTCTCCAAGAGAGGGAGAGAGGGGCTCCTGACACAGGC	TRUE	0	0	0	136	0.0052464	-	-
CTCCC-CCAAGAGAGGGAGAGAGGGGCTCCTGACACAGGC	CTCTCTCCAAGAGAGGGAGAGAGGGGCTCCTGACACAGGC	TRUE	0	0	0	204	0.00874591	C	-			CTC-------------------GGGGCTCCTGACACAGGC	CTCTCTCCAAGAGAGGGAGAGAGGGGCTCCTGACACAGGC	FALSE	19	0	0	334	0.0130284	-	-
-----------------AGAGAGGGGCTCCTGACACAGGC	CTCTCTCCAAGAGAGGGAGAGAGGGGCTCCTGACACAGGC	TRUE	0	0	0	112	0.00480167	-	-			CTC---CCAAGAGAGGGAGAGAGGGGCTCCTGACACAGGC	CTCTCTCCAAGAGAGGGAGAGAGGGGCTCCTGACACAGGC	TRUE	0	0	0	280	0.0109221	-	-
------------GAGGGAGAGAGGGGCTCCTGACACAGGC	CTCTCTCCAAGAGAGGGAGAGAGGGGCTCCTGACACAGGC	TRUE	0	0	0	110	0.00471593	-	-			--------------------GAGGGGCTCCTGACACAGGC	CTCTCTCCAAGAGAGGGAGAGAGGGGCTCCTGACACAGGC	FALSE	26	0	0	270	0.010532	-	-
----------------------GGGGCTCCTGACACAGGC	CTCTCTCCAAGAGAGGGAGAGAGGGGCTCCTGACACAGGC	FALSE	22	0	0	104	0.0044587	-	-			CTC----CAAGAGAGGGAGAGAGGGGCTCCTGACACAGGC	CTCTCTCCAAGAGAGGGAGAGAGGGGCTCCTGACACAGGC	TRUE	0	0	0	258	0.0100639	-	-
ATCCCCCCAAGAGAGGGAGAGAGGGGCTCCTGACACAGGC	CTCTCTCCAAGAGAGGGAGAGAGGGGCTCCTGACACAGGC	TRUE	0	0	0	102	0.00437295	C	C			CTCACGCCAAGAGAGGGAGAGAGGGGCTCCTGACACAGGC	CTCTCTCCAAGAGAGGGAGAGAGGGGCTCCTGACACAGGC	TRUE	0	0	0	240	0.00936175	A	G
CTCCCACCAAGAGAGGGAGAGAGGGGCTCCTGACACAGGC	CTCTCTCCAAGAGAGGGAGAGAGGGGCTCCTGACACAGGC	TRUE	0	0	0	102	0.00437295	C	A			CTCG------------------GGGGCTCCTGACACAGGC	CTCTCTCCAAGAGAGGGAGAGAGGGGCTCCTGACACAGGC	FALSE	18	0	0	238	0.00928374	G	-
CT--------------------GAGGCTCCTGACACAGGC	CTCTCTCCAAGAGAGGGAGAGAGGGGCTCCTGACACAGGC	FALSE	20	0	0	86	0.003687	-	-			CTC--------------------GGGCTCCTGACACAGGC	CTCTCTCCAAGAGAGGGAGAGAGGGGCTCCTGACACAGGC	FALSE	20	0	0	234	0.00912771	-	-
CTCACCCCAAGAGAGGGAGAGAGGGGCTCCTGACACAGGC	CTCTCTCCAAGAGAGGGAGAGAGGGGCTCCTGACACAGGC	TRUE	0	0	0	82	0.00351551	A	C			-TCCCCCCAAGAGAGGGAGAGAGGGGCTCCTGACACAGGC	CTCTCTCCAAGAGAGGGAGAGAGGGGCTCCTGACACAGGC	TRUE	0	0	0	210	0.00819154	C	C
------------------------GGCTCCTGACACAGGC	CTCTCTCCAAGAGAGGGAGAGAGGGGCTCCTGACACAGGC	FALSE	25	0	0	62	0.00265807	-	-			CTCA-----------GGAGAGAGGGGCTCCTGACACAGGC	CTCTCTCCAAGAGAGGGAGAGAGGGGCTCCTGACACAGGC	TRUE	0	0	0	206	0.00803551	A	-
												CTCACCCCAAGAGAGGGAGAGAGGGGCTCCTGACACAGGC	CTCTCTCCAAGAGAGGGAGAGAGGGGCTCCTGACACAGGC	TRUE	0	0	0	202	0.00787948	A	C
												---------AGAGAGGGAGAGAGGGGCTCCTGACACAGGC	CTCTCTCCAAGAGAGGGAGAGAGGGGCTCCTGACACAGGC	TRUE	0	0	0	196	0.00764543	-	-
												C-----------------GA---GGGCTCCTGACACAGGC	CTCTCTCCAAGAGAGGGAGAGAGGGGCTCCTGACACAGGC	FALSE	3	0	0	196	0.00764543	-	-
												CTCGCCCCAAGAGAGGGAGAGAGGGGCTCCTGACACAGGC	CTCTCTCCAAGAGAGGGAGAGAGGGGCTCCTGACACAGGC	TRUE	0	0	0	194	0.00756742	G	C
												CTCCC-CAAAGAGAGGGAGAGAGGGGCTCCTGACACAGGC	CTCTCTCCAAGAGAGGGAGAGAGGGGCTCCTGACACAGGC	TRUE	0	0	0	170	0.00663124	C	-
												CTACCCCCAAGAGAGGGAGAGAGGGGCTCCTGACACAGGC	CTCTCTCCAAGAGAGGGAGAGAGGGGCTCCTGACACAGGC	TRUE	0	0	0	160	0.00624117	C	C
												CTC-----------------------CTCCTGACACAGGC	CTCTCTCCAAGAGAGGGAGAGAGGGGCTCCTGACACAGGC	FALSE	23	0	0	158	0.00616316	-	-
												CT------AAGAGAGGGAGAGAGGGGCTCCTGACACAGGC	CTCTCTCCAAGAGAGGGAGAGAGGGGCTCCTGACACAGGC	TRUE	0	0	0	106	0.00413477	-	-
												C-----------GAGGGA---------TCCTGACACAGGC	CTCTCTCCAAGAGAGGGAGAGAGGGGCTCCTGACACAGGC	FALSE	9	0	0	100	0.00390073	-	-
												CTCCACCCAAGAGAGGGAGAGAGGGGCTCCTGACACAGGC	CTCTCTCCAAGAGAGGGAGAGAGGGGCTCCTGACACAGGC	TRUE	0	0	0	86	0.00335463	C	C
												CTC-----AAGAGAGGGAGAGAGGGGCTCCTGACACAGGC	CTCTCTCCAAGAGAGGGAGAGAGGGGCTCCTGACACAGGC	TRUE	0	0	0	78	0.00304257	-	-

## Sheet: Supp Fig 14
PTEN site 1								PTEN site 2								KCNA2 site 2								KCNA2 site 3
	Kilobase scale deletion (%)								Kilobase scale deletion (%)								Kilobase scale deletion (%)								Kilobase scale deletion (%)
	T-sgRNA		NT-sgRNA						T-sgRNA		NT-sgRNA						T-sgRNA		NT-sgRNA						T-sgRNA		NT-sgRNA
DarT2(D)-nCas9	0.0692	0.1604	0.0015					DarT2(D)-nCas9	0.1101	0.0604	0.0024					DarT2(D)-nCas9	1.1247	1.1944	0					DarT2(D)-nCas9	0.6794	0.6652	0
SpCas9	1.9624	2.3427	0.001					SpCas9	1.2889	1.259	0.0008					SpCas9	4.3848	4.1949	0.0011					SpCas9	4.0225	4.2585	0.0011
PTEN site 1								PTEN site 2								KCNA2 site 2								KCNA2 site 3
Fragment length (bp)	DarT2(D)-nCas9 (T-sgRNA)		SpCas9 (T-sgRNA)		SpCas9 (NT-sgRNA)	DarT2(D)-nCas9 (NT-sgRNA)		Fragment length (bp)	DarT2(D)-nCas9 (T-sgRNA)		SpCas9 (T-sgRNA)		SpCas9 (NT-sgRNA)	DarT2(D)-nCas9 (NT-sgRNA)		Fragment length (bp)	DarT2(D)-nCas9 (T-sgRNA)		SpCas9 (T-sgRNA)		SpCas9 (NT-sgRNA)	DarT2(D)-nCas9 (NT-sgRNA)		Fragment length (bp)	DarT2(D)-nCas9 (T-sgRNA)		SpCas9 (T-sgRNA)		SpCas9 (NT-sgRNA)	DarT2(D)-nCas9 (NT-sgRNA)
10	0.0076							10	0.0002							10	0.9347							10	0.8829
20	33.2081							20	0.1058							20	33.7171							20	33.7393
30	66.5113							30	33.3721							30	67.042							30	67.0664
40	99.8138							40	66.7025							40	99.7532							40	99.81
50	99.9183							50	99.9279							50	99.9923							50	99.9918
60	99.9225							60	99.9924							60	100							60	99.9974
70	99.9225							70	99.9926							70	99.999							70	99.9978
80	99.9232							80	99.9928							80	99.9937							80	99.9983
90	99.924							90	99.9932							90	99.989							90	99.9987
100	99.9256							100	99.994							100	99.9851							100	99.9991
110	99.9268							110	99.9947							110	99.9847							110	99.9983
120	99.9278							120	99.9953							130	99.9843							120	99.9983
130	99.9282							130	99.9957							140	99.9861							130	99.9983
140	99.9284							140	99.9959							150	99.9871							140	99.9996
150	99.9284							150	99.9955							160	99.9875							150	100
160	99.9286							160	99.9955							170	99.988							160	100
170	99.9286							170	99.9957							180	99.9885							170	99.9978
180	99.9284							180	99.9961							200	99.989							180	99.9965
190	99.928							190	99.9967							210	99.9885							190	99.9952
200	99.928							200	99.9969							220	99.988							200	99.9957
210	99.9282							210	99.9973							230	99.9875							210	99.9957
220	99.9284							220	99.9969							240	99.988							220	99.9952
230	99.928							230	99.9971							260	99.9885							230	99.9952
240	99.9278							240	99.9963							280	99.988							250	99.9957
250	99.9278							250	99.9967							290	99.98							260	99.9927
260	99.9284							260	99.9969							300	99.9722							270	99.9901
270	99.9286							270	99.9979							320	99.9642							280	99.9875
280	99.928							280	99.9979							330	99.9636							300	99.9875
290	99.9274							310	99.9973							360	99.9632							310	99.987
300	99.9262							320	99.9961							370	99.9628							320	99.9866
310	99.9264							330	99.9961							380	99.9618							330	99.9862
320	99.9268							340	99.9965							390	99.9608							350	99.9862
330	99.9284							350	99.9982							400	99.9603							360	99.987
340	99.9288							360	99.9979							410	99.9608							370	99.9866
350	99.9284							370	99.9975							420	99.9614							380	99.9857
360	99.928							390	99.9971							430	99.9599							390	99.9849
370	99.9282							400	99.9965							450	99.9593							400	99.984
380	99.9286							410	99.9967							460	99.9614							410	99.9836
390	99.9286							420	99.9969							470	99.9608							420	99.984
400	99.9284							430	99.9982							480	99.9603							430	99.9845
410	99.9284							440	99.9988							510	99.9593							440	99.9836
420	99.9286							450	99.999							520	99.9599							450	99.9693
430	99.9284							470	99.9988							540	99.9593							460	99.9555
440	99.9278							480	99.999							550	99.9579							470	99.9421
450	99.9276							490	99.9996							560	99.9585							480	99.9421
460	99.928							500	99.9998							570	99.9575							490	99.9413
470	99.9286							510	100							580	99.9513							500	99.94
480	99.9288							520	99.9996							590	99.9442							510	99.9382
490	99.929							530	99.9994							600	99.9379							540	99.9382
500	99.9288							540	99.9975							610	99.9374							550	99.9378
510	99.9286							550	99.9959							620	99.9364							560	99.9382
520	99.928							560	99.994							630	99.9356							570	99.9382
530	99.9276							570	99.994							640	99.9364							580	99.9387
540	99.9272							580	99.9942							650	99.937							590	99.9382
550	99.9272							590	99.9947							670	99.9374							600	99.9365
560	99.9278							600	99.9947							700	99.9384							610	99.9352
580	99.9282							630	99.9942							710	99.9379							620	99.9344
590	99.928							640	99.9947							720	99.9221							630	99.9344
600	99.9282							650	99.9924							730	99.905							640	99.9322
610	99.9282							660	99.9908							740	99.8873							650	99.93
620	99.9276							680	99.9887							750	99.8878							660	99.9283
630	99.927							690	99.9881							760	99.8892							670	99.9292
640	99.9266							700	99.9881							770	99.8906							680	99.93
650	99.9268							710	99.9862							780	99.8898							690	99.9305
660	99.9274							720	99.9844							790	99.8792							700	99.9305
670	99.9282							730	99.9782							800	99.8697							710	99.9292
680	99.9288							740	99.9743							810	99.8612							720	99.9287
690	99.9294							750	99.971							820	99.8626							730	99.9279
700	99.9298							760	99.971							830	99.8612							750	99.9283
710	99.9302							770	99.9712							840	99.8583							760	99.9287
720	99.9302							780	99.9712							860	99.8554							770	99.9292
730	99.93							800	99.9716							870	99.8544							790	99.9296
740	99.9296							810	99.9755							880	99.8534							800	99.93
750	99.929							820	99.9792							890	99.853							810	99.93
760	99.9284							830	99.9831							900	99.8534							820	99.9305
780	99.9286							840	99.9829							910	99.854							830	99.93
790	99.9292							850	99.9829							920	99.8544							840	99.9305
800	99.929							860	99.9829							950	99.8554							850	99.9309
810	99.9286							870	99.9825							960	99.8559							860	99.9309
820	99.928							880	99.9823							970	99.8569							870	99.9309
830	99.9278							890	99.9821							980	99.8573							880	99.9313
840	99.9282							900	99.9825							990	99.8569							890	99.9318
850	99.9292							910	99.9825							1000	99.8559							900	99.9313
860	99.929							920	99.9827							1010	99.8554							910	99.9313
870	99.9282							930	99.9827							1030	99.8559							920	99.9309
880	99.9278							940	99.9825							1040	99.8549							930	99.9313
890	99.928							950	99.9811							1050	99.8544							940	99.9283
900	99.9286							960	99.9782							1060	99.8549							950	99.9253
910	99.9286							970	99.9753							1070	99.8563							960	99.9214
920	99.928							980	99.9733							1080	99.8573							970	99.921
930	99.9278							990	99.9714							1090	99.8577							980	99.9205
950	99.9278							1000	99.9698							1100	99.8563							1000	99.9205
960	99.9278							1010	99.9665							1110	99.8549							1010	99.921
980	99.9272							1020	99.9626							1120	99.8544							1020	99.9214
990	99.9276							1030	99.9546							1130	99.8549							1030	99.9214
1000	99.9284							1040	99.9462							1140	99.854							1040	99.9218
1010	99.9288							1050	99.9398							1150	99.853							1050	99.921
1020	99.9284							1060	99.9347							1160	99.852							1060	99.9205
1030	99.9288							1070	99.9289							1170	99.8526							1070	99.9201
1040	99.929							1080	99.9234							1180	99.853							1080	99.9205
1060	99.9292							1090	99.9112							1190	99.8544							1090	99.921
1070	99.929							1100	99.9012							1210	99.8554							1100	99.9201
1080	99.9294							1110	99.8857							1230	99.8549							1110	99.9184
1090	99.9288							1120	99.88							1240	99.8554							1120	99.9141
1100	99.9286							1130	99.8749							1260	99.8559							1130	99.911
1110	99.9276							1140	99.8755							1270	99.8554							1140	99.9076
1120	99.9276							1150	99.8673							1290	99.8544							1150	99.9071
1130	99.9274							1160	99.8377							1300	99.854							1160	99.9067
1140	99.9282							1170	99.7425							1310	99.8544							1170	99.9063
1150	99.9292							1180	99.5282							1330	99.8549							1180	99.9063
1160	99.9298							1190	99.4244							1350	99.8554							1190	99.9063
1170	99.9294							1200	99.4363							1360	99.8563							1200	99.9067
1180	99.929							1210	99.5755							1370	99.8559							1220	99.9067
1190	99.928							1220	99.6383							1380	99.8544							1230	99.9063
1200	99.9282							1230	99.6525							1390	99.854							1240	99.9037
1210	99.9282							1240	99.6675							1400	99.8368							1250	99.9007
1220	99.9288							1250	99.6698							1410	99.8196							1260	99.8972
1230	99.9286							1260	99.6741							1420	99.801							1270	99.8968
1250	99.9288							1270	99.6786							1430	99.8005							1280	99.8964
1260	99.9286							1280	99.6831							1440	99.8015							1290	99.8976
1270	99.929							1290	99.6835							1450	99.8033							1300	99.8959
1280	99.9294							1300	99.685							1500	99.8043							1310	99.8942
1290	99.9292							1310	99.6897							1510	99.8048							1320	99.8894
1300	99.9288							1320	99.6959							1530	99.8053							1330	99.8881
1310	99.9284							1330	99.7012							1560	99.8039							1340	99.8873
1320	99.9292							1340	99.7039							1570	99.8043							1350	99.8881
1330	99.9296							1360	99.7049							1590	99.8033							1360	99.8899
1350	99.93							1370	99.7047							1600	99.8029							1370	99.8903
1370	99.9296							1380	99.7076							1610	99.8039							1380	99.8886
1380	99.9296							1390	99.7103							1620	99.8029							1390	99.886
1390	99.9294							1400	99.7154							1630	99.7781							1400	99.8834
1400	99.9294							1410	99.7203							1640	99.7504							1410	99.883
1410	99.929							1420	99.7257							1650	99.7242							1420	99.883
1420	99.9292							1430	99.7277							1660	99.7088							1430	99.8825
1430	99.9296							1440	99.7273							1670	99.6945							1440	99.8812
1450	99.93							1450	99.7343							1680	99.6808							1450	99.8808
1460	99.9296							1460	99.7421							1690	99.6802							1460	99.8812
1470	99.9292							1470	99.7532							1700	99.6812							1470	99.8821
1480	99.9294							1480	99.7569							1710	99.6779							1480	99.8838
1490	99.9296							1490	99.7604							1720	99.6731							1490	99.8843
1500	99.9298							1500	99.76							1730	99.6688							1500	99.8851
1510	99.9294							1510	99.759							1740	99.6702							1510	99.8847
1520	99.9294							1520	99.7639							1750	99.6902							1520	99.8851
1530	99.9296							1530	99.7744							1760	99.7084							1530	99.8856
1540	99.9246							1540	99.7871							1770	99.7385							1540	99.886
1550	99.9189							1550	99.7968							1780	99.7514							1550	99.8873
1560	99.9133							1560	99.8013							1800	99.7647							1560	99.8877
1570	99.9131							1570	99.8046							1810	99.7638							1570	99.8877
1580	99.9137							1580	99.8017							1820	99.7632							1580	99.8864
1590	99.9145							1590	99.7996							1830	99.7624							1590	99.8856
1600	99.9149							1600	99.797							1840	99.7532							1600	99.8851
1610	99.9151							1610	99.8001							1850	99.7423							1610	99.886
1620	99.9151							1620	99.8031							1860	99.7323							1620	99.8864
1630	99.9153							1630	99.806							1870	99.7309							1630	99.8869
1640	99.9151							1640	99.8058							1880	99.7289							1640	99.8873
1660	99.9151							1650	99.8052							1890	99.7295							1650	99.8877
1670	99.9155							1660	99.8042							1900	99.7309							1660	99.8877
1700	99.9157							1670	99.8003							1910	99.7332							1670	99.8881
1710	99.9155							1690	99.7966							1920	99.7174							1680	99.8881
1720	99.9157							1700	99.806							1930	99.7013							1690	99.8873
1730	99.9018							1710	99.8181							1940	99.6898							1700	99.8838
1740	99.8866							1720	99.8247							1950	99.6951							1710	99.8799
1750	99.8729							1730	99.8303							1960	99.7008							1720	99.8765
1760	99.8731							1740	99.8321							1970	99.7023							1730	99.8756
1770	99.8747							1750	99.8362							1980	99.6859							1740	99.8748
1780	99.8745							1760	99.8358							1990	99.6702							1750	99.8743
1790	99.853							1770	99.8356							2000	99.6526							1760	99.8739
1800	99.8316							1780	99.8356							2010	99.6502							1770	99.8735
1810	99.8102							1790	99.8362							2020	99.6559							1780	99.8735
1820	99.81							1800	99.8366							2030	99.6665							1790	99.8739
1830	99.8094							1810	99.8375							2040	99.6708							1800	99.8743
1840	99.8098							1820	99.8407							2050	99.6665							1810	99.8722
1850	99.8098							1830	99.8438							2060	99.6751							1820	99.87
1860	99.8102							1850	99.8469							2070	99.6902							1830	99.8687
1870	99.8102							1860	99.8488							2080	99.7023							1840	99.8678
1880	99.81							1870	99.8506							2090	99.698							1850	99.8666
1890	99.8048							1880	99.8523							2100	99.6827							1880	99.8644
1900	99.7997							1890	99.8518							2110	99.6708							1890	99.8653
1910	99.7945							1910	99.8516							2120	99.6583							1900	99.8657
1920	99.7939							1920	99.8514							2140	99.6587							1910	99.8666
1930	99.7929							1930	99.8512							2150	99.6602							1920	99.867
1940	99.7927							1940	99.8508							2160	99.6608							1930	99.867
1950	99.7935							1950	99.8506							2170	99.6622							1940	99.8657
1960	99.7945							1960	99.851							2180	99.663							1950	99.8627
1970	99.7947							1970	99.8514							2190	99.6479							1960	99.8562
1980	99.7947							1980	99.8518							2200	99.6029							1970	99.8501
1990	99.7941							1990	99.852							2210	99.0805							1980	99.8467
2000	99.7937							2000	99.8566							2220	97.3122							1990	99.8454
2010	99.7933							2010	99.8617							2230	96.075							2000	99.8441
2020	99.7935							2020	99.8664							2240	95.897							2010	99.8471
2030	99.7935							2030	99.8666							2250	97.0732							2020	99.8484
2040	99.7937							2040	99.8666							2260	97.8408							2030	99.8488
2060	99.7941							2050	99.8666							2270	98.037							2040	99.845
2070	99.7939							2060	99.8664							2280	98.1678							2050	99.8381
2080	99.7933							2070	99.8662							2290	98.2107							2060	99.8333
2090	99.7929							2080	99.8697							2300	98.2617							2070	99.8281
2100	99.7921							2090	99.8728							2310	98.2852							2080	99.8285
2110	99.7755							2100	99.8763							2320	98.3238							2100	99.8281
2120	99.7592							2110	99.881							2330	98.3586							2110	99.8277
2130	99.7432							2120	99.8855							2340	98.4001							2120	99.8273
2140	99.7309							2130	99.8868							2350	98.4244							2130	99.8255
2150	99.7188							2140	99.8866							2360	98.4349							2140	99.8182
2160	99.6872							2150	99.8872							2370	98.4416							2150	99.7651
2170	99.7313							2160	99.8909							2380	98.4478							2160	99.3997
2180	99.8269							2170	99.8909							2390	98.4692							2170	98.7947
2190	99.9431							2180	99.8903							2400	98.4907							2180	98.2985
2200	99.9952							2190	99.8901							2410	98.5099							2190	98.1836
2210	99.9966							2200	99.8907							2420	98.5136							2200	98.3395
2220	99.9968							2210	99.8921							2430	98.5189							2210	98.4427
2230	99.9974							2220	99.8975							2440	98.5357							2220	98.4902
2240	99.9976							2230	99.9018							2450	98.5566							2230	98.5213
2250	99.998							2240	99.9053							2460	98.5747							2240	98.5485
2260	99.9982							2250	99.902							2470	98.5886							2250	98.5675
2280	99.9972							2260	99.8989							2480	98.6009							2260	98.5813
2290	99.9976							2270	99.895							2490	98.613							2270	98.5999
2310	99.9986							2280	99.8946							2510	98.6162							2280	98.618
2320	99.9984							2290	99.8942							2520	98.6238							2290	98.6405
2330	99.9982							2300	99.895							2530	98.6381							2300	98.6625
2340	99.998							2310	99.8954							2540	98.6696							2310	98.691
2350	99.9982							2330	99.896							2550	98.6925							2320	98.7143
2360	99.9988							2350	99.8962							2560	98.7189							2330	98.729
2370	99.9992							2360	99.8968							2570	98.7655							2340	98.7411
2380	99.9992							2370	99.8973							2580	98.831							2350	98.7567
2390	99.9988							2380	99.9024							2590	98.8982							2360	98.777
2410	99.9986							2390	99.9067							2600	98.915							2370	98.7921
2420	99.9984							2400	99.9106							2610	98.9136							2380	98.802
2430	99.9974							2410	99.9094							2620	98.9015							2390	98.8042
2440	99.9968							2420	99.9084							2630	98.914							2400	98.8111
2450	99.997							2430	99.9075							2640	98.9345							2410	98.8236
2460	99.998							2440	99.9067							2650	98.9516							2420	98.8374
2470	99.9986							2450	99.9073							2660	98.9402							2430	98.8491
2480	99.9988							2460	99.9079							2670	98.9216							2440	98.859
2490	99.999							2470	99.909							2680	98.9064							2450	98.8733
2500	99.9988							2480	99.9094							2690	98.9164							2460	98.8897
2510	99.9982							2490	99.9094							2700	98.945							2470	98.9031
2520	99.9978							2500	99.91							2710	98.9727							2480	98.919
2530	99.9974							2510	99.911							2720	98.9956							2490	98.9307
2540	99.9976							2520	99.9118							2730	98.9984							2500	98.9471
2550	99.9972							2530	99.9151							2750	99.0003							2510	98.9588
2560	99.996							2540	99.9182							2760	98.988							2520	98.9778
2570	99.9956							2550	99.9217							2770	98.9803							2530	98.9938
2580	99.9964							2560	99.9219							2780	98.9841							2540	99.0132
2590	99.998							2580	99.9221							2790	99.0123							2550	99.024
2600	99.9982							2590	99.9223							2800	99.0371							2560	99.0369
2610	99.998							2600	99.9215							2810	99.0524							2570	99.0508
2620	99.9978							2610	99.9213							2820	99.0553							2580	99.0646
2640	99.9976							2620	99.9213							2830	99.0667							2590	99.081
2650	99.998							2630	99.9223							2840	99.0862							2600	99.0935
2660	99.9984							2640	99.9227							2850	99.1072							2610	99.1047
2670	99.9986							2660	99.9231							2860	99.1258							2620	99.1112
2680	99.9982							2670	99.9231							2870	99.1287							2630	99.1229
2690	99.9982							2680	99.9229							2880	99.1463							2640	99.1332
2700	99.9982							2690	99.9229							2890	99.1573							2650	99.138
2710	99.999							2700	99.9225							2900	99.1616							2660	99.1393
2720	99.9992							2720	99.9225							2910	99.153							2670	99.1402
2730	99.9994							2730	99.9229							2920	99.1449							2680	99.1445
2750	99.9992							2740	99.9231							2930	99.1592							2690	99.1471
2770	99.999							2750	99.9254							2940	99.1716							2700	99.1492
2780	99.999							2760	99.9266							2960	99.1827							2710	99.1518
2790	99.9992							2770	99.9318							2970	99.1898							2720	99.1557
2800	99.9994							2780	99.9357							2980	99.2136							2730	99.1605
2810	99.9996							2790	99.9453							2990	99.2379							2740	99.1713
2820	99.9998							2800	99.9519							3000	99.2594							2750	99.1812
2830	99.9998							2810	99.9573							3010	99.2685							2760	99.1928
2840	99.9996							2820	99.9583							3020	99.2972							2770	99.2036
2850	99.9994							2830	99.9581							3030	99.3324							2780	99.2144
2860	99.999							2840	99.9585							3040	99.3706							2790	99.2257
2870	99.9992							2850	99.9585							3050	99.4021							2800	99.2412
2880	99.9996							2860	99.9585							3060	99.4254							2810	99.2572
2890	99.9998							2870	99.9583							3070	99.4407							2820	99.271
2900	100							2880	99.9581							3080	99.4426							2830	99.2766
2910	99.9998							2900	99.9581							3090	99.4407							2840	99.2818
2920	99.9996							2910	99.9583							3100	99.4379							2850	99.2857
2930	99.9994							2920	99.9585							3110	99.434							2860	99.2969
2940	99.999							2930	99.9583							3120	99.4097							2870	99.3077
2950	99.999							2940	99.9575							3130	99.3778							2880	99.3211
2960	99.999							2950	99.9575							3140	99.3487							2890	99.3272
2970	99.9992							2960	99.9575							3150	99.3395							2900	99.3332
2980	99.9992							2980	99.9581							3160	99.3516							2910	99.3405
3000	99.999							2990	99.9583							3170	99.362							2920	99.3462
3010	99.9988							3000	99.9583							3200	99.3735							2930	99.3505
3020	99.9956							3010	99.9583							3210	99.3739							2940	99.3505
3030	99.9948							3020	99.9585							3220	99.3768							2950	99.3544
3040	99.9944							3030	99.9589							3230	99.3696							2960	99.3656
3050	99.9974							3040	99.9593							3240	99.361							2970	99.3764
3060	99.9986							3050	99.9595							3250	99.351							2980	99.385
3070	99.9992							3060	99.9593							3260	99.3516							2990	99.3868
3080	99.9992							3070	99.9589							3270	99.3563							3000	99.3915
3090	99.9986							3080	99.9585							3280	99.3759							3010	99.3954
3100	99.9984							3090	99.9583							3290	99.3982							3020	99.3984
3110	99.9986							3100	99.9585							3300	99.4174							3040	99.3984
3120	99.999							3110	99.9579							3310	99.4246							3050	99.3988
3130	99.9992							3120	99.9575							3320	99.4354							3060	99.4062
3140	99.9988							3130	99.9568							3330	99.444							3070	99.414
3150	99.9986							3140	99.9575							3340	99.4483							3080	99.4265
3160	99.9978							3150	99.9577							3350	99.4446							3090	99.4321
3170	99.9972							3170	99.9581							3360	99.4565							3100	99.4377
3180	99.9962							3180	99.9585							3370	99.4704							3110	99.4356
3190	99.9964							3190	99.9585							3380	99.4855							3120	99.4373
3200	99.9968							3200	99.9581							3390	99.4865							3130	99.4442
3210	99.9972							3210	99.9577							3400	99.5052							3140	99.4559
3220	99.9974							3220	99.9579							3410	99.5238							3150	99.4632
3230	99.998							3230	99.9577							3420	99.5419							3160	99.4654
3240	99.9986							3240	99.9579							3430	99.5334							3170	99.4654
3250	99.9982							3250	99.9573							3440	99.5309							3180	99.4658
3260	99.9976							3260	99.9573							3450	99.5305							3190	99.4658
3270	99.9974							3270	99.9546							3460	99.5395							3200	99.4662
3280	99.9982							3280	99.9546							3470	99.5391							3210	99.4688
3290	99.9984							3290	99.955							3480	99.5291							3220	99.474
3300	99.9982							3300	99.9573							3490	99.5133							3230	99.4822
3310	99.9972							3310	99.9577							3500	99.5076							3240	99.4913
3320	99.9962							3330	99.9568							3510	99.5105							3250	99.4977
3330	99.996							3340	99.9566							3520	99.5299							3260	99.5025
3340	99.9964							3350	99.9571							3530	99.5428							3270	99.5077
3350	99.9974							3360	99.9573							3540	99.5638							3280	99.5124
3360	99.998							3370	99.9577							3550	99.5643							3290	99.5185
3370	99.9984							3380	99.9579							3560	99.5648							3300	99.5211
3380	99.998							3390	99.9581							3570	99.5577							3310	99.5267
3390	99.9976							3400	99.9579							3580	99.56							3320	99.5293
3400	99.9978							3410	99.9573							3590	99.5606							3330	99.5327
3410	99.9982							3420	99.9601							3600	99.5614							3340	99.5357
3420	99.998							3430	99.9632							3610	99.5782							3350	99.5392
3430	99.9982							3440	99.9669							3620	99.5978							3360	99.5422
3450	99.998							3460	99.9667							3630	99.6107							3370	99.5427
3460	99.9976							3470	99.9673							3640	99.6178							3380	99.5427
3470	99.9978							3480	99.9684							3650	99.6235							3390	99.5422
3480	99.9974							3490	99.9694							3660	99.6358							3400	99.544
3490	99.9976							3500	99.9686							3670	99.6373							3410	99.5457
3500	99.9974							3510	99.9681							3700	99.6383							3420	99.547
3510	99.9982							3520	99.9679							3730	99.6373							3430	99.547
3520	99.9984							3530	99.9688							3740	99.6416							3440	99.5513
3530	99.9986							3550	99.9688							3750	99.6545							3450	99.5565
3540	99.9986							3570	99.9686							3760	99.6679							3460	99.566
3550	99.999							3580	99.9679							3770	99.6888							3470	99.5707
3560	99.999							3590	99.9681							3780	99.7003							3480	99.5746
3570	99.9986							3600	99.9671							3790	99.7113							3490	99.5729
3580	99.9984							3610	99.9675							3800	99.7109							3500	99.5742
3590	99.9982							3620	99.9677							3820	99.7113							3510	99.5755
3600	99.9984							3630	99.9686							3830	99.7003							3520	99.5785
3610	99.9974							3640	99.9686							3840	99.6859							3530	99.5785
3620	99.9968							3650	99.9684							3850	99.6726							3540	99.5789
3630	99.9958							3660	99.9681							3860	99.6708							3550	99.5781
3640	99.9964							3670	99.9684							3870	99.6741							3560	99.5776
3650	99.9956							3680	99.9684							3880	99.6779							3570	99.5789
3670	99.9954							3690	99.969							3890	99.6822							3580	99.5828
3690	99.996							3700	99.9686							3900	99.6831							3590	99.5858
3700	99.9956							3710	99.9669							3910	99.6827							3600	99.5871
3710	99.9956							3720	99.9659							3920	99.6817							3610	99.5897
3720	99.996							3730	99.9655							3930	99.6802							3620	99.5936
3730	99.9966							3740	99.9667							3940	99.6765							3630	99.5971
3740	99.9964							3750	99.9669							3950	99.6722							3640	99.5975
3750	99.9954							3760	99.9673							3960	99.6679							3650	99.5966
3760	99.9946							3770	99.9673							3970	99.6673							3670	99.5962
3770	99.9946							3780	99.9679							3990	99.6679							3680	99.6001
3780	99.9956							3790	99.9677							4010	99.6655							3690	99.6057
3790	99.9956							3800	99.9673							4020	99.6665							3700	99.6113
3800	99.9952							3810	99.9671							4030	99.6688							3710	99.6135
3810	99.995							3820	99.9673							4040	99.6951							3720	99.613
3820	99.995							3840	99.9673							4050	99.7217							3730	99.6156
3830	99.9956							3850	99.9669							4060	99.7514							3740	99.6226
3840	99.9952							3860	99.9667							4070	99.7557							3750	99.6295
3850	99.9956							3870	99.9657							4080	99.7604							3760	99.6338
3860	99.9958							3880	99.9684							4090	99.7632							3770	99.6333
3870	99.9968							3890	99.9721							4110	99.7647							3780	99.6329
3880	99.9964							3900	99.9764							4120	99.7642							3790	99.6333
3890	99.996							3910	99.977							4130	99.7624							3800	99.6381
3900	99.9958							3920	99.9762							4140	99.7604							3810	99.6424
3910	99.996							3930	99.9753							4150	99.7585							3820	99.6463
3920	99.9964							3940	99.9745							4160	99.7595							3830	99.645
3930	99.9966							3950	99.9743							4170	99.7581							3840	99.6463
3940	99.9964							3960	99.9743							4190	99.76							3850	99.6472
3950	99.9966							3970	99.9731							4200	99.7624							3860	99.6511
3960	99.997							3980	99.9686							4210	99.7614							3870	99.6532
3970	99.9972							3990	99.8393							4220	99.7589							3880	99.6571
3980	99.9962							4000	66.52							4230	99.7567							3890	99.6588
3990	99.9954							4010	33.1999							4240	99.7542							3900	99.6636
4000	99.9958							4020	0.0045							4250	99.7624							3910	99.6666
4010	99.9966							4021	0							4260	99.7724							3920	99.6696
4020	99.9968							10		0.0002						4270	99.7814							3930	99.6701
4030	99.997							20		0.1071						4280	99.7819							3940	99.6696
4040	99.9956							30		33.3769						4290	99.7833							3950	99.6679
4050	99.9954							40		66.708						4300	99.7847							3960	99.6662
4060	99.9956							50		99.9322						4310	99.7857							3970	99.6688
4070	99.997							60		99.9937						4320	99.7833							3980	99.6726
4090	99.9976							70		99.9944						4330	99.7819							3990	99.677
4100	99.9974							80		99.9947						4340	99.7804							4010	99.6761
4110	99.9966							90		99.9949						4350	99.78							4020	99.6813
4120	99.9964							110		99.9951						4360	99.7796							4030	99.6865
4130	99.9968							120		99.9953						4370	99.7776							4040	99.6912
4140	99.9974							130		99.9956						4390	99.7771							4050	99.6904
4150	99.9976							140		99.9958						4400	99.779							4060	99.6908
4160	99.9972							150		99.9954						4410	99.78							4070	99.6921
4170	99.9974							160		99.9951						4420	99.7767							4080	99.6951
4180	99.9972							170		99.9949						4430	99.7753							4090	99.6981
4190	99.997							180		99.9949						4440	99.7681							4100	99.6999
4200	99.997							190		99.9958						4450	99.7099							4110	99.7003
4210	99.9972							200		99.9963						4460	99.6497							4120	99.7024
4220	99.9974							210		99.9968						4470	99.5943							4130	99.7037
4230	99.9972							220		99.9963						4480	99.5939							4140	99.7059
4240	99.9968							230		99.9961						4490	99.5882							4150	99.7055
4250	99.9966							240		99.9954						4500	99.561							4160	99.7063
4260	99.9962							250		99.9958						4510	99.5342							4170	99.7042
4270	99.9962							260		99.9954						4520	99.5925							4180	99.7029
4280	99.9958							270		99.9958						4530	99.6827							4190	99.7063
4290	99.996							280		99.9956						4540	99.7733							4200	99.7128
4300	99.9964							290		99.9956						4550	99.76							4210	99.718
4310	99.9972							300		99.9961						4560	99.6273							4220	99.7167
4320	99.9976							310		99.9928						4570	99.4933							4230	99.7189
4340	99.9974							320		99.9879						4580	99.3825							4240	99.7223
4360	99.9974							330		99.9837						4590	99.3334							4250	99.7271
4370	99.9972							340		99.9839						4600	99.2837							4260	99.7314
4380	99.997							350		99.9853						4610	99.4054							4270	99.7344
4390	99.997							360		99.9849						4620	99.5872							4280	99.7374
4400	99.997							370		99.9842						4630	99.7857							4290	99.7379
4410	99.9966							380		99.9841						4640	99.8158							4300	99.7383
4420	99.9958							400		99.9841						4650	99.8344							4310	99.7396
4430	99.9954							410		99.9842						4660	99.8354							4320	99.74
4440	99.9952							420		99.9844						4670	99.8348							4330	99.74
4450	99.9956							430		99.9853						4680	99.8358							4340	99.7387
4460	99.9952							440		99.9855						4690	99.8377							4350	99.7392
4470	99.9952							450		99.9856						4720	99.8382							4360	99.7396
4480	99.9954							460		99.9856						4730	99.8377							4370	99.74
4490	99.9962							470		99.9853						4740	99.8368							4380	99.7379
4500	99.9966							480		99.9849						4750	99.8577							4390	99.7353
4510	99.9964							490		99.9846						4760	99.9041							4410	99.7344
4520	99.9962							500		99.9848						4770	99.9493							4420	99.7331
4530	99.9954							510		99.9851						4780	99.9732							4430	99.7331
4540	99.9952							520		99.9855						4790	99.9728							4440	99.7284
4550	99.9954							530		99.987						4800	99.9679							4450	99.6865
4560	99.9958							550		99.9869						4810	99.9651							4460	99.6424
4570	99.9956							560		99.9851						4820	99.9632							4480	99.6027
4580	99.9956							580		99.9853						4830	99.9661							4490	99.6001
4590	99.9958							590		99.9844						4840	99.7618							4500	99.5824
4600	99.9962							600		99.9837						4850	97.7721							4510	99.5638
4610	99.9958							610		99.9827						4860	64.6053							4520	99.6087
4620	99.9956							620		99.9828						4870	31.6354							4530	99.6696
4630	99.9952							630		99.9834						4871	0.4545							4540	99.7301
4640	99.9952							640		99.9844						10		0.8945						4550	99.7163
4650	99.995							650		99.9846						20		33.7083						4560	99.62
4660	99.9948							660		99.9849						30		67.0195						4570	99.5237
4680	99.9946							670		99.9848						40		99.7404						4580	99.4407
4690	99.9946							680		99.9846						50		99.9448						4590	99.4291
4700	99.932							690		99.9839						60		99.9499						4600	99.4187
4710	99.5579							700		99.9821						70		99.9466						4610	99.5129
4720	66.2269							710		99.9806						80		99.9433						4620	99.6295
4730	32.9582							720		99.9751						90		99.9389						4630	99.7534
4733	0.0008							730		99.9711						100		99.9382						4640	99.7767
10		0.009						740		99.9673						130		99.9364						4650	99.7953
20		33.2299						750		99.966						140		99.9371						4660	99.8052
30		66.5512						760		99.9632						170		99.9364						4670	99.8182
40		99.8715						770		99.9597						190		99.9356						4680	99.8255
50		99.9732						780		99.9574						200		99.9364						4690	99.8333
60		99.9784						790		99.956						210		99.9382						4700	99.8337
70		99.9784						800		99.9539						240		99.9389						4710	99.8333
80		99.9793						810		99.9518						250		99.9382						4720	99.8324
90		99.9796						820		99.9496						260		99.9331						4730	99.845
100		99.9802						830		99.948						270		99.9287						4740	99.8583
110		99.9808						840		99.9464						280		99.9237						4750	99.8722
120		99.9775						850		99.9476						290		99.9193						4760	99.8722
130		99.9741						860		99.9496						300		99.9127						4770	99.8722
140		99.9708						870		99.9515						310		99.9058						4780	99.8739
150		99.9711						880		99.9517						320		99.9041						4790	99.8756
160		99.9677						890		99.9518						340		99.9025						4800	99.8735
170		99.9647						900		99.9522						350		99.9008						4810	99.8704
180		99.9616						910		99.9522						360		99.9						4820	99.8678
190		99.9619						920		99.9504						370		99.899						4830	99.8691
200		99.9607						930		99.9485						380		99.8964						4840	99.6856
210		99.9598						940		99.9471						390		99.8924						4850	97.8143
220		99.9583						950		99.9466						410		99.8898						4860	64.5292
240		99.958						960		99.9466						420		99.8924						4870	31.4272
250		99.9583						970		99.9459						450		99.8931						4871	0.0132
260		99.9598						980		99.9447						460		99.8924						10		0.9231
270		99.961						990		99.9431						470		99.8898						20		33.7661
280		99.9619						1000		99.9403						480		99.8862						30		67.0929
290		99.9619						1010		99.9385						490		99.8855						40		99.8109
300		99.961						1020		99.9366						500		99.8862						50		99.9924
310		99.961						1030		99.9364						510		99.8898						70		99.9952
330		99.9607						1040		99.9354						530		99.8906						80		99.9943
340		99.9598						1050		99.9345						540		99.888						100		99.996
350		99.9583						1060		99.9336						560		99.8862						110		99.9972
360		99.9583						1070		99.9329						570		99.8873						120		99.9976
370		99.9577						1080		99.9317						580		99.8888						130		99.9988
380		99.9583						1090		99.9305						590		99.8898						140		99.9996
390		99.958						1100		99.9301						600		99.888						150		100
420		99.9586						1110		99.9271						610		99.8873						170		99.9996
440		99.9583						1120		99.9231						620		99.8549						190		99.9992
450		99.9586						1130		99.9173						630		99.827						200		99.9988
460		99.9589						1140		99.9149						640		99.7972						210		99.9907
470		99.9592						1150		99.9114						650		99.799						220		99.9822
480		99.9595						1160		99.9018						670		99.7982						230		99.9742
490		99.9598						1170		99.8471						690		99.7972						240		99.9734
500		99.9595						1180		99.6471						710		99.7946						260		99.9737
510		99.9592						1190		99.53						750		99.7957						270		99.971
530		99.9592						1200		99.5135						770		99.7964						280		99.967
540		99.9589						1210		99.6473						780		99.7972						290		99.9601
550		99.9583						1220		99.7165						790		99.7997						300		99.9573
560		99.958						1230		99.7333						830		99.8007						310		99.9549
570		99.9574						1240		99.7522						840		99.7997						320		99.9544
580		99.9574						1250		99.7664						870		99.799						330		99.9537
590		99.9574						1260		99.7816						910		99.7997						340		99.9532
600		99.958						1270		99.7928						920		99.7845						350		99.9544
610		99.9565						1280		99.7998						930		99.7692						360		99.9556
620		99.9543						1290		99.8039						940		99.743						370		99.9564
630		99.9507						1300		99.8081						950		99.7328						380		99.9552
640		99.9504						1310		99.8119						960		99.7226						390		99.954
650		99.951						1320		99.8158						970		99.7208						410		99.9528
660		99.9522						1330		99.8203						980		99.7183						420		99.954
670		99.9522						1340		99.8242						990		99.7142						440		99.9544
680		99.9513						1350		99.8279						1000		99.7132						450		99.9532
690		99.9492						1360		99.8321						1010		99.7124						460		99.952
700		99.9473						1370		99.8377						1030		99.7142						470		99.9516
710		99.9461						1380		99.8424						1060		99.715						480		99.9512
720		99.9467						1390		99.8445						1070		99.7252						490		99.9525
730		99.944						1400		99.8443						1080		99.7353						500		99.9528
740		99.9409						1410		99.8459						1110		99.7455						520		99.9537
750		99.9373						1420		99.8471						1120		99.7448						530		99.954
760		99.9358						1430		99.8482						1130		99.7463						540		99.9532
770		99.9324						1440		99.8478						1140		99.7488						550		99.9528
780		99.9303						1450		99.8503						1150		99.7524						560		99.9537
790		99.9294						1460		99.8545						1160		99.7532						570		99.9544
800		99.9303						1470		99.858						1170		99.759						580		99.9549
810		99.9309						1480		99.859						1180		99.7651						600		99.9544
820		99.9312						1490		99.8588						1190		99.7684						610		99.954
830		99.9291						1500		99.8594						1200		99.7659						620		99.952
840		99.9276						1510		99.8595						1220		99.7616						630		99.9525
850		99.9236						1520		99.8597						1230		99.7626						640		99.9528
860		99.9215						1530		99.861						1250		99.7651						650		99.9544
870		99.9187						1540		99.8622						1260		99.7633						660		99.9549
880		99.9187						1550		99.8657						1270		99.7626						670		99.9556
890		99.9193						1560		99.869						1280		99.7651						680		99.9564
900		99.9196						1570		99.8736						1290		99.7692						690		99.9561
910		99.9169						1580		99.8751						1300		99.7728						700		99.9556
920		99.9123						1590		99.8765						1310		99.7735						720		99.9544
930		99.9044						1600		99.8774						1320		99.7717						730		99.9537
940		99.8986						1610		99.8797						1330		99.7702						740		99.9544
950		99.8947						1620		99.8813						1340		99.7692						750		99.9532
960		99.895						1630		99.8828						1350		99.771						760		99.9537
970		99.8953						1640		99.8835						1360		99.7728						770		99.9532
980		99.8956						1650		99.8855						1380		99.7735						780		99.9549
990		99.8932						1660		99.889						1420		99.7728						790		99.9556
1000		99.8907						1670		99.8881						1430		99.7717						810		99.9564
1010		99.8886						1680		99.8851						1450		99.771						820		99.9561
1020		99.8886						1690		99.8825						1460		99.7717						830		99.9544
1030		99.8892						1700		99.887						1470		99.7728						840		99.9532
1050		99.8895						1710		99.8928						1500		99.7735						850		99.9528
1060		99.8886						1720		99.8972						1530		99.7728						860		99.9544
1070		99.8871						1730		99.8979						1550		99.7735						870		99.9549
1080		99.8862						1740		99.8984						1560		99.7717						880		99.9483
1090		99.8834						1750		99.9						1580		99.771						890		99.9404
1100		99.8779						1760		99.9012						1590		99.7728						900		99.9338
1110		99.8731						1770		99.9028						1600		99.7735						910		99.9343
1130		99.8703						1780		99.9028						1610		99.7651						920		99.9355
1140		99.8676						1790		99.904						1620		99.7565						930		99.935
1150		99.8655						1800		99.9047						1630		99.7481						940		99.9347
1160		99.8633						1810		99.907						1640		99.7473						950		99.9335
1170		99.8627						1820		99.9088						1650		99.7463						960		99.9331
1180		99.8621						1830		99.9096						1700		99.7455						970		99.9302
1190		99.8618						1840		99.9091						1710		99.7277						980		99.9283
1210		99.8624						1850		99.9098						1720		99.7066						1000		99.9266
1220		99.8627						1860		99.911						1740		99.6878						1010		99.9262
1230		99.8594						1870		99.9128						1750		99.6903						1020		99.9258
1240		99.8572						1880		99.9151						1800		99.6913						1030		99.9254
1250		99.8524						1890		99.9182						1810		99.6768						1050		99.9258
1260		99.8502						1900		99.9207						1820		99.6623						1070		99.9262
1270		99.8441						1910		99.9222						1840		99.6481						1080		99.9254
1280		99.8381						1920		99.9224						1850		99.647						1090		99.9246
1290		99.8314						1930		99.9236						1860		99.6445						1100		99.9241
1300		99.8286						1940		99.9243						1870		99.6437						1110		99.9246
1310		99.8286						1950		99.9263						1890		99.6412						1130		99.9241
1320		99.828						1960		99.9277						1900		99.6183						1140		99.9246
1330		99.8247						1970		99.9292						1910		99.5972						1150		99.9262
1340		99.8204						1980		99.9292						1920		99.575						1180		99.9258
1350		99.8177						1990		99.9285						1930		99.5743						1190		99.927
1360		99.8155						2000		99.9278						1940		99.5732						1200		99.9274
1370		99.8146						2010		99.9271						1990		99.5725						1210		99.9262
1380		99.8131						2020		99.927						2000		99.5717						1220		99.9254
1390		99.8125						2030		99.928						2010		99.5707						1230		99.9241
1400		99.8101						2040		99.9307						2030		99.5699						1240		99.9246
1410		99.8043						2050		99.9333						2040		99.5921						1270		99.925
1420		99.7976						2060		99.9349						2050		99.614						1290		99.9241
1430		99.7927						2070		99.9354						2060		99.6353						1300		99.9189
1440		99.7909						2080		99.9359						2070		99.6361						1310		99.9137
1450		99.7912						2090		99.9356						2080		99.6369						1320		99.9084
1460		99.7909						2100		99.9352						2110		99.6386						1330		99.9089
1470		99.7906						2110		99.9349						2120		99.6379						1340		99.9084
1480		99.7881						2120		99.9349						2130		99.6259						1360		99.9089
1490		99.786						2130		99.9342						2140		99.6124						1370		99.9101
1500		99.7833						2140		99.9338						2150		99.5987						1380		99.9113
1510		99.782						2150		99.9347						2160		99.5928						1390		99.9117
1520		99.7808						2160		99.9361						2170		99.5801						1400		99.9108
1540		99.7799						2170		99.9368						2180		99.5631						1410		99.9096
1550		99.779						2180		99.9364						2190		99.5503						1420		99.9084
1560		99.7784						2190		99.9361						2200		99.5165						1440		99.9089
1570		99.7778						2210		99.9357						2210		99.2322						1450		99.9093
1580		99.7778						2220		99.938						2220		97.7649						1460		99.9096
1590		99.7781						2230		99.9401						2230		96.6943						1470		99.9105
1600		99.7784						2240		99.9434						2240		96.5086						1490		99.9113
1610		99.7793						2250		99.9441						2250		97.585						1500		99.9105
1620		99.7796						2260		99.945						2260		98.3833						1520		99.9096
1630		99.7793						2270		99.9434						2270		98.5604						1540		99.9093
1640		99.7793						2280		99.9419						2280		98.681						1550		99.9084
1650		99.779						2290		99.9408						2290		98.7192						1560		99.9081
1660		99.7796						2300		99.942						2300		98.7709						1570		99.9072
1670		99.7778						2310		99.9429						2310		98.8123						1580		99.9053
1680		99.776						2320		99.9434						2320		98.8887						1590		99.9032
1690		99.7744						2330		99.9426						2330		98.932						1600		99.8992
1710		99.7744						2340		99.9422						2340		98.977						1610		99.8944
1720		99.7738						2350		99.9426						2350		98.9803						1620		99.8903
1730		99.7726						2360		99.9431						2360		99.0093						1630		99.8871
1740		99.772						2370		99.9438						2370		99.0246						1640		99.8863
1750		99.7729						2380		99.944						2380		99.0381						1680		99.8851
1760		99.7738						2390		99.9448						2400		99.0388						1690		99.8847
1770		99.7747						2400		99.9457						2410		99.0399						1700		99.8842
1780		99.7747						2410		99.9476						2420		99.0381						1710		99.8835
1790		99.7744						2420		99.949						2430		99.0516						1720		99.883
1800		99.7714						2430		99.9499						2440		99.0668						1740		99.8823
1810		99.7677						2440		99.9496						2450		99.0857						1750		99.883
1820		99.765						2450		99.9499						2460		99.0882						1760		99.8847
1830		99.7647						2460		99.9508						2470		99.1086						1770		99.8859
1840		99.7629						2470		99.9525						2480		99.1264						1780		99.8863
1850		99.761						2490		99.9539						2490		99.1533						1790		99.8871
1860		99.7595						2500		99.9525						2500		99.1763						1800		99.8879
1870		99.7592						2510		99.9511						2510		99.1992						1810		99.8887
1880		99.7595						2520		99.9508						2520		99.2144						1820		99.8883
1890		99.7589						2530		99.9506						2530		99.2154						1830		99.8879
1900		99.7592						2540		99.951						2540		99.2162						1840		99.8835
1910		99.7583						2550		99.9515						2550		99.2526						1850		99.8794
1920		99.7571						2560		99.9518						2560		99.2892						1860		99.8742
1930		99.7553						2580		99.9522						2570		99.3638						1870		99.8718
1950		99.7531						2590		99.952						2580		99.402						1880		99.8661
1960		99.7525						2600		99.9511						2590		99.4419						1890		99.8617
1970		99.751						2610		99.9504						2600		99.4435						1900		99.8597
1980		99.748						2620		99.9503						2610		99.4427						1910		99.8612
2000		99.7458						2630		99.9508						2620		99.4419						1920		99.8597
2010		99.7443						2640		99.9513						2630		99.4409						1930		99.856
2020		99.7425						2650		99.9515						2640		99.4427						1940		99.8516
2030		99.7379						2660		99.9529						2650		99.4435						1950		99.8427
2040		99.7333						2670		99.9543						2660		99.4496						1960		99.8334
2050		99.7294						2680		99.9559						2670		99.4648						1970		99.8249
2060		99.726						2690		99.9557						2680		99.4791						1980		99.8242
2070		99.7254						2700		99.956						2690		99.4877						1990		99.8246
2080		99.7245						2710		99.9566						2710		99.4867						2000		99.8218
2090		99.7245						2720		99.9573						2720		99.4928						2010		99.8189
2100		99.7215						2730		99.9574						2730		99.4987						2020		99.8173
2110		99.7175						2740		99.9573						2750		99.5038						2040		99.8185
2120		99.7114						2750		99.9571						2760		99.503						2050		99.8076
2130		99.7023						2760		99.9559						2770		99.5012						2060		99.7955
2140		99.691						2770		99.9557						2780		99.5005						2070		99.7802
2150		99.6837						2780		99.9566						2790		99.5012						2080		99.7726
2160		99.6685						2790		99.9581						2800		99.503						2090		99.7657
2170		99.7419						2800		99.9595						2810		99.5038						2100		99.7629
2180		99.8402						2810		99.9601						2820		99.5234						2110		99.7617
2190		99.9513						2820		99.9608						2830		99.5427						2120		99.756
2200		99.9778						2830		99.9609						2840		99.5648						2130		99.7459
2210		99.979						2840		99.9613						2850		99.5681						2140		99.7387
2230		99.9799						2850		99.9615						2870		99.5699						2150		99.6709
2240		99.9796						2860		99.9613						2880		99.5674						2160		99.3222
2250		99.9799						2870		99.9602						2890		99.5656						2170		98.6273
2260		99.9802						2880		99.9602						2900		99.5547						2180		98.0825
2270		99.9802						2890		99.9597						2910		99.5452						2190		97.9147
2280		99.9805						2900		99.9602						2920		99.5368						2200		98.1046
2290		99.9811						2910		99.9597						2930		99.5361						2210		98.241
2300		99.982						2920		99.9599						2940		99.5412						2220		98.2921
2310		99.982						2930		99.9597						2950		99.547						2230		98.3422
2320		99.9817						2940		99.9599						2960		99.5539						2240		98.3656
2350		99.9811						2950		99.9597						3050		99.5547						2250		98.3942
2360		99.9808						2960		99.9595						3060		99.5539						2260		98.42
2370		99.9805						2970		99.9594						3070		99.5529						2270		98.4494
2380		99.9817						2980		99.9594						3080		99.5521						2280		98.472
2390		99.9826						2990		99.9601						3090		99.5529						2290		98.4918
2400		99.9842						3000		99.9604						3100		99.5539						2300		98.5164
2410		99.9842						3010		99.9608						3110		99.5547						2310		98.5431
2420		99.9845						3020		99.9609						3120		99.5539						2320		98.5624
2430		99.9833						3030		99.9611						3140		99.5547						2330		98.5806
2440		99.9823						3040		99.9616						3150		99.5554						2340		98.5966
2450		99.9826						3050		99.9618						3160		99.586						2350		98.6257
2460		99.9842						3060		99.9622						3170		99.619						2360		98.649
2470		99.9851						3070		99.966						3180		99.6531						2370		98.6862
2480		99.9845						3080		99.9701						3200		99.6547						2380		98.71
2490		99.9845						3090		99.9739						3230		99.6539						2390		98.7349
2500		99.9848						3100		99.9739						3240		99.6565						2400		98.7482
2510		99.9851						3110		99.9736						3250		99.671						2410		98.7627
2520		99.9851						3120		99.9729						3260		99.6844						2420		98.7757
2530		99.9848						3130		99.9727						3270		99.6954						2430		98.7966
2550		99.9845						3150		99.9729						3280		99.6946						2440		98.8329
2560		99.9848						3160		99.973						3290		99.6939						2450		98.8656
2570		99.9851						3170		99.9725						3300		99.6946						2460		98.8927
2580		99.9854						3180		99.9722						3320		99.6954						2470		98.9112
2590		99.9857						3190		99.972						3330		99.6964						2480		98.9269
2600		99.9854						3200		99.9723						3340		99.6972						2490		98.9354
2610		99.9851						3210		99.9727						3370		99.6997						2500		98.9451
2620		99.9854						3220		99.9729						3380		99.699						2510		98.9511
2630		99.9857						3230		99.9725						3390		99.6979						2520		98.9641
2640		99.986						3240		99.9723						3440		99.6972						2530		98.972
2650		99.9863						3250		99.9718						3450		99.6964						2540		98.9862
2660		99.986						3260		99.9716						3460		99.6954						2550		98.9922
2670		99.9854						3270		99.9685						3470		99.6946						2560		99.0004
2680		99.9848						3280		99.9685						3480		99.6954						2570		99.0156
2690		99.9851						3290		99.9683						3490		99.6964						2580		99.0362
2700		99.9854						3300		99.9715						3500		99.6972						2590		99.0539
2710		99.986						3310		99.9718						3510		99.704						2600		99.0628
2720		99.9863						3320		99.9722						3520		99.7107						2610		99.0688
2730		99.986						3330		99.9718						3530		99.7175						2620		99.0833
2740		99.9857						3340		99.9716						3540		99.715						2630		99.0983
2750		99.986						3350		99.9736						3550		99.7132						2640		99.1213
2760		99.9863						3360		99.9758						3560		99.7107						2650		99.1334
2770		99.9863						3370		99.9778						3600		99.7132						2660		99.1483
2780		99.986						3380		99.9785						3610		99.7142						2670		99.1516
2790		99.9863						3390		99.9786						3620		99.7168						2680		99.1596
2810		99.9866						3400		99.9793						3630		99.7157						2690		99.1685
2820		99.9863						3410		99.9785						3640		99.7168						2700		99.1846
2830		99.986						3420		99.9785						3650		99.7157						2710		99.1967
2840		99.9854						3430		99.9786						3670		99.7168						2720		99.204
2850		99.9857						3440		99.9797						3680		99.715						2730		99.2043
2870		99.9851						3450		99.9795						3690		99.7142						2740		99.2031
2880		99.9851						3460		99.9795						3700		99.7124						2750		99.2027
2890		99.986						3470		99.9793						3710		99.7132						2760		99.2031
2900		99.9866						3480		99.9797						3720		99.7124						2770		99.2096
2910		99.9869						3490		99.9793						3730		99.7132						2780		99.2245
2920		99.9866						3500		99.9786						3740		99.7455						2790		99.2382
2930		99.9857						3510		99.979						3750		99.7778						2800		99.252
2940		99.9854						3520		99.9797						3780		99.8091						2810		99.26
2950		99.9854						3530		99.9807						3790		99.8084						2820		99.2729
2960		99.9857						3540		99.9806						3800		99.8066						2830		99.2805
2970		99.9851						3550		99.98						3820		99.8048						2840		99.2854
2980		99.9851						3570		99.9797						3830		99.8226						2850		99.2866
2990		99.9845						3580		99.9799						3840		99.8404						2860		99.2938
3000		99.9845						3590		99.9802						3850		99.8659						2870		99.3011
3010		99.9848						3600		99.98						3860		99.8779						2880		99.3068
3020		99.9823						3610		99.9799						3870		99.888						2890		99.3052
3030		99.9814						3620		99.9797						3880		99.8906						2900		99.3108
3040		99.9811						3630		99.9797						3910		99.8898						2910		99.3189
3050		99.9839						3640		99.9797						3920		99.888						2920		99.327
3060		99.9848						3650		99.98						3930		99.8888						2930		99.3294
3070		99.9851						3660		99.9797						3940		99.8862						2940		99.3301
3080		99.9851						3670		99.9795						3960		99.8847						2950		99.3374
3090		99.9845						3680		99.9792						3970		99.8855						2960		99.3434
3100		99.9851						3690		99.9792						3980		99.888						2970		99.3503
3110		99.9857						3700		99.9788						3990		99.8862						2980		99.3512
3120		99.9863						3710		99.9774						4000		99.8873						2990		99.3612
3130		99.9863						3720		99.9765						4010		99.888						3000		99.3745
3140		99.9857						3730		99.9767						4020		99.8906						3010		99.3918
3150		99.9854						3740		99.9781						4030		99.8924						3020		99.4008
3160		99.9848						3750		99.979						4040		99.8906						3030		99.4124
3170		99.9845						3760		99.9797						4050		99.8862						3040		99.4209
3180		99.9845						3770		99.9799						4060		99.8847						3060		99.4274
3190		99.9848						3780		99.9839						4070		99.8855						3070		99.4281
3200		99.9854						3790		99.9876						4090		99.8873						3080		99.4306
3210		99.986						3800		99.9914						4100		99.888						3090		99.4362
3220		99.9866						3810		99.9942						4110		99.8898						3100		99.4399
3230		99.9872						3820		99.9972						4120		99.8906						3110		99.4431
3240		99.9872						3830		100						4130		99.8898						3120		99.4439
3250		99.9866						3840		99.9996						4140		99.888						3130		99.4511
3260		99.986						3850		99.9995						4150		99.8862						3140		99.4592
3270		99.9857						3860		99.9993						4160		99.8855						3150		99.4656
3280		99.9863						3870		99.9993						4170		99.8847						3170		99.4665
3290		99.9869						3880		99.9988						4180		99.8837						3180		99.4668
3300		99.9872						3890		99.9988						4190		99.8822						3190		99.4637
3310		99.9869						3900		99.9986						4200		99.8837						3200		99.4601
3320		99.986						3910		99.9989						4210		99.8847						3210		99.4608
3330		99.9857						3920		99.9988						4220		99.8855						3220		99.4644
3340		99.9857						3930		99.9982						4250		99.8847						3230		99.4689
3350		99.9863						3940		99.9981						4290		99.8829						3240		99.4765
3360		99.9866						3950		99.9979						4300		99.8822						3250		99.485
3370		99.9872						3960		99.9979						4310		99.8862						3260		99.4976
3380		99.9866						3970		99.9967						4320		99.8906						3270		99.5019
3390		99.9866						3980		99.9919						4330		99.8931						3280		99.5068
3400		99.9863						3990		99.8624						4350		99.8913						3290		99.5112
3410		99.9863						4000		66.5364						4390		99.8924						3300		99.5161
3420		99.9857						4010		33.2086						4410		99.8931						3310		99.5206
3430		99.9857						4020		0.0057						4420		99.8898						3320		99.5218
3440		99.9857						4021		0.0002						4430		99.888						3330		99.5258
3460		99.986						10			0.0007					4440		99.8837						3340		99.5322
3470		99.9857						20			0.1052					4450		99.8575						3350		99.5375
3480		99.9857						30			32.9315					4460		99.8295						3360		99.5406
3490		99.9878						40			65.9947					4470		99.8041						3370		99.5415
3500		99.9897						50			98.9554					4480		99.8033						3380		99.546
3510		99.9915						60			99.1948					4490		99.799						3390		99.55
3530		99.9909						70			99.1973					4500		99.7931						3400		99.5527
3540		99.9903						80			99.1988					4510		99.787						3410		99.55
3560		99.9906						90			99.1975					4520		99.8186						3420		99.5472
3570		99.9909						100			99.1979					4530		99.8524						3430		99.554
3580		99.9906						110			99.1939					4540		99.8873						3440		99.5624
3590		99.9906						120			99.1905					4550		99.8695						3450		99.5709
3600		99.9906						130			99.1778					4560		99.7437						3460		99.5762
3610		99.99						140			99.1604					4570		99.619						3470		99.585
3620		99.99						150			99.1418					4580		99.5122						3480		99.5939
3630		99.9884						160			99.1233					4590		99.4681						3490		99.5959
3640		99.9881						170			99.1104					4600		99.4223						3500		99.5963
3650		99.9863						180			99.101					4610		99.502						3510		99.5999
3660		99.9857						190			99.0989					4620		99.6336						3520		99.6084
3680		99.9851						200			99.097					4630		99.8168						3530		99.6144
3690		99.9854						210			99.09					4640		99.9008						3540		99.6201
3710		99.9857						220			99.0817					4650		99.9753						3550		99.6213
3720		99.9854						230			99.076					4660		100						3560		99.6234
3730		99.9851						240			99.075					4670		99.9975						3570		99.6229
3740		99.9839						250			99.0767					4680		99.9982						3580		99.6234
3750		99.9826						260			99.0781					4690		99.9967						3590		99.6246
3760		99.9839						270			99.0794					4720		99.9975						3600		99.6217
3770		99.9863						280			99.0786					4730		99.9957						3610		99.6189
3780		99.9912						290			99.0777					4750		99.9931						3620		99.6153
3790		99.9936						300			99.0764					4760		99.9949						3630		99.6144
3800		99.9954						310			99.068					4770		99.9967						3640		99.6161
3810		99.9957						320			99.0586					4780		99.9957						3650		99.6186
3820		99.9957						330			99.051					4790		99.9941						3660		99.6225
3830		99.9963						340			99.0517					4800		99.9898						3670		99.6229
3840		99.996						350			99.0531					4810		99.9873						3680		99.6302
3860		99.9967						360			99.0516					4830		99.9847						3690		99.6371
3870		99.9976						370			99.0491					4840		99.7819						3700		99.6452
3880		99.997						380			99.0455					4850		97.7537						3710		99.6455
3890		99.9963						390			99.0406					4860		64.5027						3720		99.6452
3900		99.9957						400			99.0366					4870		31.4493						3730		99.648
3910		99.9951						410			99.034					4871		0.2239						3740		99.6507
3920		99.9951						420			99.029					10			0.7514					3750		99.6544
3930		99.9948						430			99.0218					20			33.5429					3760		99.6532
3950		99.9945						440			99.0073					30			66.7563					3770		99.6524
3960		99.9948						450			98.9906					40			99.4789					3780		99.6573
3980		99.9948						460			98.9694					50			99.6605					3790		99.664
3990		99.9948						470			98.9505					60			99.6697					3800		99.6706
4000		99.9957						480			98.9291					70			99.6583					3810		99.6709
4010		99.9963						490			98.9024					80			99.6466					3820		99.6713
4020		99.9967						500			98.871					90			99.6356					3830		99.6718
4030		99.9973						510			98.8466					100			99.6277					3840		99.6721
4040		99.996						520			98.8222					110			99.6201					3850		99.6725
4060		99.9954						530			98.7805					120			99.6129					3860		99.6737
4070		99.997						540			98.6976					130			99.6126					3870		99.6746
4080		99.9976						550			98.6003					140			99.5877					3880		99.6794
4100		99.9979						560			98.5233					150			99.5618					3890		99.683
4110		99.9982						570			98.4788					160			99.5277					3900		99.6911
4130		99.9976						580			98.4394					170			99.518					3910		99.6943
4140		99.9976						590			98.4001					180			99.5092					3920		99.7032
4150		99.9976						600			98.3435					190			99.5054					3930		99.7084
4160		99.9976						610			98.2945					200			99.5012					3940		99.7129
4170		99.9976						620			98.236					210			99.4869					3950		99.7112
4180		99.9973						630			98.183					220			99.4676					3960		99.7093
4190		99.997						640			98.1135					230			99.4377					3970		99.7169
4200		99.9973						650			98.0391					240			99.4168					3980		99.7342
4210		99.9976						660			97.9763					250			99.4054					3990		99.7511
4220		99.9982						670			97.9239					260			99.4037					4010		99.7601
4230		99.9979						680			97.8748					280			99.4033					4030		99.7613
4240		99.9979						690			97.8194					290			99.4037					4040		99.7608
4250		99.9976						700			97.7539					300			99.4004					4050		99.7596
4260		99.9982						710			97.6632					310			99.3961					4060		99.7601
4270		99.9979						720			97.5501					320			99.3923					4070		99.7605
4280		99.9973						730			97.4444					330			99.3916					4080		99.7613
4300		99.997						740			97.3665					340			99.3903					4090		99.7617
4310		99.9973						750			97.2993					350			99.3894					4100		99.7625
4320		99.997						760			97.2298					360			99.3882					4110		99.762
4330		99.9967						770			97.1518					370			99.3856					4120		99.7738
4350		99.9963						780			97.085					380			99.3815					4130		99.7855
4360		99.996						790			97.0193					400			99.3802					4140		99.7976
4370		99.996						800			96.9344					410			99.381					4150		99.7964
4380		99.996						810			96.8422					430			99.3797					4160		99.7959
4390		99.9973						820			96.747					440			99.3806					4180		99.7931
4400		99.9991						830			96.6707					450			99.381					4190		99.7923
4410		100						840			96.6018					460			99.3617					4200		99.7952
4420		99.9997						850			96.548					470			99.3431					4210		99.7959
4430		99.9991						860			96.4739					480			99.3251					4220		99.7952
4440		99.9985						870			96.3997					500			99.3268					4230		99.7947
4450		99.9985						880			96.3067					510			99.3276					4240		99.7943
4460		99.9979						890			96.2195					520			99.3285					4250		99.7964
4470		99.9976						900			96.1241					530			99.3302					4270		99.7943
4480		99.9973						910			96.0207					540			99.331					4280		99.7931
4490		99.9976						920			95.9187					550			99.3239					4290		99.7952
4500		99.9976						930			95.8142					560			99.3116					4300		99.7971
4510		99.9979						940			95.7325					570			99.3003					4310		99.8012
4520		99.9976						950			95.6488					580			99.2844					4320		99.8037
4530		99.9973						960			95.537					590			99.273					4340		99.8049
4540		99.9967						970			95.3384					600			99.2608					4350		99.8056
4550		99.9967						980			95.1098					610			99.2612					4360		99.8068
4560		99.9963						990			94.8944					620			99.2621					4380		99.8085
4570		99.9967						1000			94.7642					630			99.2633					4390		99.8076
4580		99.9963						1010			94.6708					640			99.2637					4400		99.8064
4590		99.9967						1020			94.5982					650			99.2579					4410		99.8073
4600		99.996						1030			94.4706					660			99.2423					4430		99.8068
4620		99.9963						1040			94.3249					670			99.2171					4440		99.8056
4630		99.9967						1050			94.174					680			99.1969					4450		99.785
4640		99.9963						1060			94.0364					690			99.1419					4460		99.7629
4660		99.9957						1070			93.8596					700			99.0965					4470		99.7423
4680		99.9957						1080			93.6028					710			99.049					4480		99.7399
4690		99.9954						1090			93.2379					720			99.0461					4490		99.7366
4700		99.9303						1100			92.8896					730			99.0348					4500		99.7254
4710		99.5239						1110			92.4766					740			99.0247					4510		99.7161
4720		66.1926						1120			92.1077					750			98.9876					4520		99.7387
4730		32.9261						1130			91.7411					760			98.9494					4530		99.7705
4733		0.0009						1140			91.4155					770			98.9128					4540		99.8032
10			0.0081					1150			91.0656					780			98.9044					4550		99.7916
20			33.1639					1160			89.6453					790			98.9011					4560		99.7217
30			66.4252					1170			87.5345					800			98.8855					4570		99.6492
40			99.6851					1180			86.8984					810			98.8675					4580		99.6065
50			99.7918					1190			88.7565					820			98.8545					4590		99.606
60			99.796					1200			91.7795					830			98.8532					4600		99.6092
70			99.7958					1210			93.5524					840			98.8527					4610		99.6661
80			99.7949					1220			93.9965					850			98.833					4620		99.7395
90			99.7909					1230			94.1324					860			98.8053					4630		99.8165
100			99.7873					1240			94.2183					870			98.7763					4640		99.8222
110			99.7837					1250			94.3033					880			98.7628					4650		99.827
120			99.7804					1260			94.3809					890			98.7569					4660		99.8258
130			99.7726					1270			94.4611					900			98.7229					4670		99.8262
140			99.7648					1280			94.5484					910			98.6893					4680		99.8249
150			99.7545					1290			94.6498					920			98.651					4690		99.8254
160			99.7447					1300			94.7539					930			98.6422					4700		99.8262
170			99.7364					1310			94.8499					940			98.6371					4710		99.827
180			99.7288					1320			94.916					950			98.6351					4720		99.8258
190			99.7221					1330			94.9742					960			98.6233					4730		99.8242
200			99.7065					1340			95.0378					970			98.6052					4750		99.823
210			99.6916					1350			95.1041					980			98.5825					4760		99.8237
220			99.6782					1360			95.1654					990			98.5598					4770		99.8234
230			99.6733					1370			95.2124					1000			98.5426					4780		99.8262
240			99.6713					1380			95.2642					1010			98.5262					4790		99.827
250			99.6677					1390			95.3151					1020			98.5186					4800		99.8286
260			99.6599					1400			95.4041					1030			98.509					4810		99.8266
270			99.6476					1410			95.5209					1040			98.4981					4820		99.8246
280			99.6369					1420			95.6431					1050			98.488					4830		99.8237
290			99.619					1430			95.7368					1060			98.4783					4840		99.6238
300			99.6052					1440			95.8008					1070			98.4804					4850		97.6082
310			99.5936					1450			95.8684					1080			98.4577					4860		64.3584
320			99.5936					1460			95.9312					1090			98.4262					4870		31.3057
330			99.5938					1470			96.0187					1100			98.3837					4871		0.0714
340			99.5918					1480			96.1148					1110			98.3388					10			0.9387
350			99.5898					1490			96.2144					1120			98.29					20			33.7679
360			99.5856					1500			96.3018					1130			98.2329					30			67.088
370			99.5827					1510			96.38					1140			98.203					40			99.7889
380			99.58					1520			96.4799					1150			98.1933					50			99.9734
390			99.5798					1530			96.5817					1160			98.1611					60			99.9796
400			99.5793					1540			96.6832					1170			98.1261					70			99.9783
410			99.5704					1550			96.7759					1180			98.0811					80			99.9771
420			99.5615					1560			96.8632					1190			98.0606					90			99.9759
430			99.553					1570			96.9486					1200			98.0278					100			99.974
440			99.5523					1580			97.0364					1210			97.9984					110			99.966
450			99.5505					1590			97.1185					1220			97.9462					120			99.9573
460			99.5487					1600			97.1891					1230			97.8988					130			99.9511
470			99.5469					1610			97.2334					1240			97.8433					140			99.9523
480			99.5467					1620			97.2722					1250			97.8232					150			99.9486
490			99.5461					1630			97.3265					1260			97.798					160			99.9449
500			99.5454					1640			97.388					1270			97.758					170			99.9406
510			99.5449					1650			97.4562					1280			97.718					180			99.9232
520			99.5454					1660			97.5058					1290			97.6571					190			99.8954
540			99.5456					1670			97.5328					1300			97.6114					200			99.8682
560			99.5458					1680			97.5574					1310			97.5756					210			99.8583
570			99.5436					1690			97.6116					1320			97.5597					220			99.8564
580			99.5376					1700			97.696					1330			97.5534					230			99.8539
590			99.5318					1710			97.7844					1340			97.5311					240			99.8496
600			99.5224					1720			97.8529					1350			97.5037					250			99.8422
610			99.513					1730			97.9082					1360			97.4756					260			99.8354
620			99.4974					1740			97.964					1370			97.4356					270			99.8298
630			99.4798					1750			98.0077					1380			97.4091					280			99.818
640			99.4624					1760			98.0484					1390			97.3827					290			99.7883
650			99.4456					1770			98.0838					1400			97.3672					300			99.7598
660			99.4351					1780			98.1313					1410			97.3448					310			99.7425
670			99.4262					1790			98.1779					1420			97.3189					320			99.7431
680			99.4184					1800			98.2331					1430			97.2978					330			99.7437
690			99.4101					1810			98.3001					1440			97.2773					340			99.7437
700			99.3988					1820			98.3776					1450			97.2474					350			99.7252
710			99.3802					1830			98.4391					1460			97.2117					360			99.7054
720			99.3604					1840			98.4775					1470			97.1936					370			99.6831
730			99.3432					1850			98.5091					1480			97.1872					380			99.6781
740			99.3349					1860			98.5443					1490			97.1541					390			99.6744
750			99.326					1870			98.5784					1500			97.1058					400			99.6719
760			99.3137					1880			98.6145					1510			97.0217					410			99.6695
770			99.3037					1890			98.6507					1520			96.9603					420			99.6565
780			99.2961					1900			98.6978					1530			96.8978					430			99.6447
790			99.2914					1910			98.7419					1540			96.878					440			99.6336
800			99.2845					1920			98.7807					1550			96.8603					450			99.6323
810			99.2776					1930			98.8159					1560			96.8473					460			99.6311
820			99.2651					1940			98.8576					1570			96.8225					470			99.6286
830			99.2541					1950			98.8943					1580			96.8095					480			99.6268
840			99.2443					1960			98.9191					1590			96.7906					490			99.6249
850			99.2421					1970			98.9316					1600			96.775					500			99.62
860			99.2387					1980			98.9465					1610			96.7452					510			99.6138
870			99.2267					1990			98.9598					1620			96.7069					520			99.6088
880			99.2162					2000			98.9704					1630			96.6577					540			99.6088
890			99.2044					2010			98.9791					1640			96.6028					550			99.6076
900			99.1948					2020			98.9919					1650			96.559					560			99.607
910			99.1776					2030			99.0086					1660			96.519					570			99.602
920			99.1611					2040			99.0181					1670			96.4976					580			99.594
930			99.1504					2050			99.0264					1680			96.4779					590			99.576
940			99.1443					2060			99.0304					1690			96.4464					600			99.5611
950			99.1372					2070			99.0334					1700			96.3922					610			99.5457
960			99.1225					2080			99.0415					1710			96.3388					620			99.5333
970			99.1071					2090			99.0519					1720			96.2901					630			99.5234
980			99.0952					2100			99.0692					1730			96.2543					640			99.5141
990			99.0865					2110			99.0746					1740			96.2177					650			99.511
1000			99.0747					2120			99.0803					1750			96.2064					660			99.4968
1010			99.0609					2130			99.0856					1760			96.2056					670			99.4739
1020			99.0493					2140			99.1032					1770			96.1556					680			99.4361
1030			99.0428					2150			99.1307					1780			96.0626					690			99.3915
1040			99.0379					2160			99.1541					1790			95.9715					700			99.3526
1050			99.0332					2170			99.1716					1800			95.9324					710			99.3253
1060			99.0263					2180			99.1803					1810			95.9236					720			99.3123
1070			99.0156					2190			99.1895					1820			95.8967					730			99.3024
1080			99.0037					2200			99.2045					1830			95.8408					740			99.2919
1090			98.9874					2210			99.2206					1840			95.7752					750			99.2857
1100			98.9738					2220			99.2386					1850			95.7357					760			99.2758
1110			98.9573					2230			99.2486					1860			95.6925					770			99.2634
1120			98.9441					2240			99.259					1870			95.6496					780			99.2461
1130			98.9285					2250			99.266					1880			95.5844					790			99.2244
1140			98.9176					2260			99.2713					1890			95.545					800			99.2021
1150			98.9089					2270			99.2709					1900			95.4306					810			99.1706
1160			98.9035					2280			99.2762					1910			95.3143					820			99.1446
1170			98.8993					2290			99.2866					1920			95.1864					830			99.1235
1180			98.8928					2300			99.2974					1930			95.1284					840			99.1081
1190			98.8816					2310			99.308					1940			95.0436					850			99.0864
1200			98.8669					2320			99.3184					1950			94.936					860			99.0548
1210			98.8558					2330			99.3362					1960			94.8456					870			99.022
1220			98.8477					2340			99.351					1970			94.7767					880			98.996
1230			98.8317					2350			99.3667					1980			94.7381					890			98.9787
1240			98.8149					2360			99.3741					1990			94.6641					900			98.9756
1250			98.7986					2370			99.3798					2000			94.5973					910			98.9762
1260			98.783					2380			99.3813					2010			94.5368					920			98.9688
1270			98.7636					2390			99.3835					2020			94.5044					930			98.9533
1280			98.7422					2400			99.3888					2030			94.4539					940			98.9298
1290			98.7261					2410			99.3951					2040			94.3943					950			98.9019
1300			98.7111					2420			99.4089					2050			94.3023					960			98.8747
1310			98.6986					2430			99.4263					2060			94.2136					970			98.8487
1320			98.691					2440			99.4477					2070			94.109					980			98.8394
1330			98.6857					2450			99.4596					2080			94.0152					990			98.8357
1340			98.6828					2460			99.4751					2090			93.8815					1000			98.827
1350			98.6799					2470			99.4875					2100			93.7736					1010			98.8017
1360			98.6727					2480			99.5009					2110			93.6786					1020			98.7738
1370			98.6627					2490			99.5081					2120			93.6101					1030			98.7497
1380			98.6495					2500			99.513					2130			93.5184					1040			98.7156
1390			98.6384					2510			99.5211					2140			93.4113					1050			98.6822
1400			98.6187					2520			99.5268					2150			93.3248					1060			98.6389
1410			98.5951					2530			99.5361					2160			93.2297					1070			98.6154
1420			98.5692					2540			99.5457					2170			93.0784					1080			98.5912
1430			98.5493					2550			99.5607					2180			92.8697					1090			98.5757
1440			98.5353					2560			99.5755					2190			92.575					1100			98.559
1450			98.5219					2570			99.5876					2200			91.9606					1110			98.5349
1460			98.5107					2580			99.5999					2210			89.8291					1120			98.5157
1470			98.4935					2590			99.6169					2220			87.9594					1130			98.507
1480			98.4723					2600			99.633					2230			87.8589					1140			98.4996
1490			98.4451					2610			99.6427					2240			89.8665					1150			98.4872
1500			98.4212					2620			99.6445					2250			91.8926					1160			98.4526
1510			98.3989					2630			99.6531					2260			92.6317					1170			98.416
1520			98.3819					2640			99.6712					2270			92.899					1180			98.3746
1530			98.3652					2650			99.6871					2280			93.052					1190			98.3455
1540			98.354					2660			99.6966					2290			93.1634					1200			98.3201
1550			98.3409					2670			99.6981					2300			93.3554					1210			98.3028
1560			98.3246					2680			99.7017					2310			93.5247					1220			98.2861
1570			98.3036					2690			99.7047					2320			93.7097					1230			98.2638
1580			98.2762					2700			99.707					2330			93.79					1240			98.2304
1590			98.2474					2710			99.7074					2340			93.9442					1250			98.1945
1600			98.2206					2720			99.7076					2350			94.0674					1260			98.1629
1610			98.2007					2730			99.7087					2360			94.2224					1270			98.1425
1620			98.1844					2740			99.7123					2370			94.3296					1280			98.1251
1630			98.163					2750			99.7176					2380			94.4523					1290			98.1078
1640			98.1402					2760			99.7191					2390			94.583					1300			98.0936
1650			98.1173					2770			99.7146					2400			94.7822					1310			98.0824
1660			98.1007					2780			99.7157					2410			94.9759					1320			98.0713
1670			98.0878					2790			99.7176					2420			95.139					1330			98.0583
1680			98.0713					2800			99.725					2430			95.1877					1340			98.0323
1690			98.0561					2810			99.7329					2440			95.2386					1350			98.0075
1700			98.0365					2820			99.7452					2450			95.2907					1360			97.9821
1710			98.0121					2830			99.7562					2460			95.376					1370			97.9506
1720			97.984					2840			99.7577					2470			95.4508					1380			97.9054
1730			97.9552					2850			99.7558					2480			95.5798					1390			97.8596
1740			97.9229					2860			99.7553					2490			95.6941					1400			97.8274
1750			97.8842					2870			99.7625					2500			95.8092					1410			97.8113
1760			97.8483					2880			99.7706					2510			95.8395					1420			97.7903
1770			97.8142					2890			99.7789					2520			95.882					1430			97.7773
1780			97.7883					2900			99.7814					2530			95.9198					1440			97.7618
1790			97.7541					2910			99.7816					2540			95.9665					1450			97.7531
1800			97.7278					2920			99.7806					2550			95.9989					1460			97.7234
1810			97.691					2930			99.7797					2560			96.0753					1470			97.6881
1820			97.6459					2940			99.7784					2570			96.1568					1480			97.6504
1830			97.587					2950			99.7784					2580			96.2644					1490			97.6213
1840			97.533					2960			99.7786					2590			96.338					1500			97.5885
1850			97.4928					2970			99.7825					2600			96.4153					1510			97.5445
1860			97.4629					2980			99.7867					2610			96.467					1520			97.4987
1870			97.4292					2990			99.7903					2620			96.5048					1530			97.448
1880			97.3995					3000			99.7933					2630			96.5334					1540			97.4065
1890			97.3714					3010			99.7982					2640			96.5612					1550			97.3774
1900			97.3486					3020			99.8056					2650			96.6015					1560			97.3557
1910			97.3189					3030			99.8103					2660			96.6376					1570			97.3359
1920			97.2647					3040			99.813					2670			96.6608					1580			97.3112
1930			97.1861					3050			99.8132					2680			96.6725					1590			97.2957
1940			97.1042					3060			99.8136					2690			96.6855					1600			97.2771
1950			97.0301					3070			99.8138					2700			96.7119					1610			97.2443
1960			96.9757					3080			99.8155					2710			96.7263					1620			97.2097
1970			96.923					3090			99.8174					2720			96.7667					1630			97.1707
1980			96.8811					3100			99.8187					2730			96.8254					1640			97.1416
1990			96.8429					3110			99.8213					2740			96.8821					1650			97.0958
2000			96.8183					3120			99.8236					2750			96.9527					1660			97.0494
2010			96.8063					3130			99.8261					2760			96.9949					1670			96.9949
2020			96.7958					3140			99.8259					2770			97.0365					1680			96.9367
2030			96.7648					3150			99.8281					2780			97.0444					1690			96.8538
2040			96.7076					3160			99.8306					2790			97.0549					1700			96.7714
2050			96.6371					3170			99.8331					2800			97.0662					1710			96.7077
2060			96.5632					3180			99.8327					2810			97.0844					1720			96.6761
2070			96.5023					3190			99.8325					2820			97.0957					1730			96.6476
2080			96.4425					3200			99.8334					2830			97.1096					1740			96.6192
2090			96.3769					3210			99.8346					2840			97.1456					1750			96.5938
2100			96.314					3220			99.8355					2850			97.2067					1760			96.5616
2110			96.2528					3230			99.8378					2860			97.2697					1770			96.4972
2120			96.2044					3240			99.8406					2870			97.3218					1780			96.4174
2130			96.1582					3250			99.8433					2880			97.3911					1790			96.3214
2140			96.0763					3260			99.8435					2890			97.452					1800			96.2571
2150			95.9546					3270			99.8425					2900			97.4929					1810			96.1921
2160			95.2708					3280			99.8448					2910			97.5323					1820			96.1537
2170			93.7884					3290			99.8474					2920			97.5811					1830			96.1067
2180			92.5938					3300			99.8512					2930			97.6202					1840			96.0435
2190			93.0897					3310			99.8514					2940			97.6542					1850			95.9686
2200			94.593					3320			99.851					2950			97.6908					1860			95.8857
2210			95.9354					3330			99.851					2960			97.7412					1870			95.8157
2220			96.1845					3340			99.8509					2970			97.7618					1880			95.7557
2230			96.291					3350			99.8548					2980			97.7756					1890			95.6802
2240			96.3539					3360			99.8582					2990			97.7883					1900			95.5892
2250			96.4222					3370			99.8622					3000			97.8					1910			95.4765
2260			96.4918					3380			99.8669					3010			97.8118					1920			95.3744
2270			96.5532					3390			99.8736					3020			97.8219					1930			95.2754
2280			96.6139					3400			99.8802					3030			97.8324					1940			95.1782
2290			96.6659					3410			99.8813					3040			97.8718					1950			95.0841
2300			96.7163					3420			99.8811					3050			97.8992					1960			94.9739
2310			96.7581					3430			99.8813					3060			97.9404					1970			94.8724
2320			96.7989					3440			99.8823					3070			97.9673					1980			94.7666
2330			96.8346					3450			99.8819					3080			98.0085					1990			94.6898
2340			96.8703					3460			99.8828					3090			98.0337					2000			94.6149
2350			96.911					3470			99.8842					3100			98.0454					2010			94.5512
2360			96.9464					3480			99.8862					3110			98.0669					2020			94.4707
2370			96.9855					3490			99.8864					3120			98.0883					2030			94.3636
2380			97.0319					3500			99.8857					3130			98.1189					2040			94.2497
2390			97.0853					3510			99.8857					3140			98.1413					2050			94.1167
2400			97.135					3520			99.8861					3150			98.1769					2060			93.9929
2410			97.1739					3530			99.887					3160			98.2216					2070			93.8486
2420			97.2254					3540			99.8866					3170			98.2598					2080			93.6673
2430			97.2712					3550			99.8861					3180			98.2846					2090			93.4599
2440			97.3216					3560			99.8857					3190			98.2888					2100			93.2742
2450			97.3584					3570			99.8861					3200			98.3064					2110			93.1461
2460			97.3975					3590			99.8857					3210			98.3345					2120			93.0167
2470			97.4502					3600			99.8851					3220			98.3774					2130			92.5618
2480			97.506					3610			99.8855					3230			98.4199					2140			91.5281
2490			97.5562					3620			99.8857					3240			98.4561					2150			89.2033
2500			97.5919					3630			99.8859					3250			98.4779					2160			85.4158
2510			97.6231					3640			99.8861					3260			98.4863					2170			84.9218
2520			97.6557					3650			99.8864					3270			98.5128					2180			86.291
2530			97.6847					3660			99.8902					3280			98.5607					2190			89.6669
2540			97.7046					3670			99.8938					3290			98.6162					2200			90.4647
2550			97.7211					3680			99.8976					3300			98.654					2210			90.8182
2560			97.7399					3690			99.8976					3310			98.6783					2220			91.0651
2570			97.7669					3700			99.8976					3320			98.6964					2230			91.3208
2580			97.801					3710			99.8965					3330			98.7171					2240			91.5516
2590			97.836					3720			99.8959					3340			98.7435					2250			91.728
2600			97.8733					3730			99.8989					3350			98.7641					2260			91.8023
2610			97.9086					3740			99.9029					3360			98.7864					2270			91.8698
2620			97.9641					3750			99.9063					3370			98.8129					2280			91.9144
2630			98.0164					3760			99.9069					3380			98.8549					2290			91.9831
2640			98.078					3770			99.9071					3390			98.886					2300			92.0963
2650			98.1251					3780			99.9133					3400			98.9019					2310			92.2474
2660			98.1771					3790			99.9245					3410			98.9028					2320			92.3916
2670			98.2293					3800			99.9355					3420			98.9044					2330			92.4919
2680			98.2797					3820			99.9411					3430			98.9087					2340			92.5878
2690			98.3302					3830			99.9455					3440			98.9204					2350			92.6769
2700			98.3654					3840			99.9497					3450			98.9309					2360			92.7673
2710			98.3927					3850			99.9608					3460			98.9519					2370			92.9134
2720			98.4121					3860			99.968					3470			98.9658					2380			93.0502
2730			98.4317					3870			99.975					3480			98.991					2390			93.226
2740			98.4585					3880			99.9786					3490			99.0045					2400			93.3962
2750			98.4938					3890			99.9841					3500			99.0494					2410			93.5881
2760			98.5364					3900			99.9894					3510			99.0915					2420			93.7478
2770			98.5824					3920			99.9909					3520			99.1306					2430			93.8418
2780			98.6241					3930			99.9941					3530			99.1373					2440			93.9347
2790			98.6582					3940			99.9974					3540			99.1407					2450			94.0164
2800			98.6835					3950			100					3550			99.1439					2460			94.1024
2810			98.7069					3960			99.9996					3560			99.1562					2470			94.1996
2820			98.7303					3970			99.9987					3570			99.1763					2480			94.3284
2830			98.7584					3980			99.9943					3580			99.1965					2490			94.4899
2840			98.7819					3990			99.8384					3590			99.2087					2500			94.6267
2850			98.8029					4000			66.5156					3600			99.2091					2510			94.7158
2860			98.8154					4010			33.1921					3610			99.2192					2520			94.761
2870			98.8314					4020			0.0201					3620			99.2284					2530			94.8
2880			98.8522					4021			0.0153					3630			99.2385					2540			94.844
2890			98.8803					10				0.0004				3640			99.2545					2550			94.8817
2900			98.9142					20				0.1087				3650			99.2819					2560			94.9399
2910			98.9423					30				32.9298				3660			99.3163					2570			95.0024
2920			98.9689					40				65.9745				3670			99.3424					2580			95.0724
2930			98.9861					50				98.9132				3680			99.3705					2590			95.1491
2940			99.006					60				99.1395				3690			99.4087					2600			95.2221
2950			99.0196					70				99.1434				3700			99.4407					2610			95.2958
2960			99.033					80				99.1452				3710			99.4659					2620			95.349
2970			99.0432					90				99.1447				3720			99.478					2630			95.4072
2980			99.0542					100				99.1363				3730			99.4903					2640			95.4666
2990			99.0631					110				99.1269				3740			99.5079					2650			95.531
3000			99.0727					120				99.1125				3750			99.5214					2660			95.6022
3010			99.0812					130				99.1039				3760			99.5348					2670			95.6616
3020			99.0899					140				99.089				3770			99.5474					2680			95.7371
3030			99.0992					150				99.0753				3780			99.576					2690			95.7978
3040			99.1059					160				99.0609				3790			99.6041					2700			95.8801
3050			99.1122					170				99.0501				3800			99.6336					2710			95.9402
3060			99.1216					180				99.0424				3810			99.6466					2720			96.0342
3070			99.1367					190				99.0353				3820			99.6596					2730			96.1419
3080			99.1526					200				99.025				3830			99.6588					2740			96.2633
3090			99.1626					210				99.017				3840			99.6601					2750			96.3518
3100			99.1711					220				99.0078				3850			99.6592					2760			96.4062
3110			99.1782					230				99.0035				3860			99.6596					2770			96.4421
3120			99.1916					240				98.9998				3880			99.658					2780			96.4768
3130			99.2055					250				98.9946				3890			99.6583					2790			96.5146
3140			99.2186					260				98.9916				3900			99.6747					2800			96.5424
3150			99.2256					270				98.985				3910			99.6907					2810			96.5647
3160			99.2289					280				98.9829				3920			99.7059					2820			96.5827
3170			99.2318					290				98.9797				3930			99.705					2830			96.6049
3180			99.2347					300				98.9759				3940			99.7046					2840			96.6316
3190			99.2421					310				98.9686				3950			99.7033					2850			96.6619
3200			99.2501					320				98.9617				3960			99.7017					2860			96.7009
3210			99.261					330				98.9596				3970			99.7118					2870			96.7479
3220			99.2709					340				98.9619				3980			99.726					2880			96.8135
3230			99.2802					350				98.9642				3990			99.7408					2890			96.881
3240			99.2869					360				98.9649				4000			99.7441					2900			96.9478
3250			99.2927					370				98.9647				4010			99.7446					2910			96.9974
3260			99.3012					380				98.9628				4020			99.7449					2920			97.0382
3270			99.3104					390				98.9612				4030			99.7453					2930			97.0655
3280			99.3171					400				98.9573				4040			99.7462					2940			97.0908
3290			99.322					410				98.9544				4050			99.7471					2950			97.1156
3300			99.326					420				98.9503				4060			99.7572					2960			97.1416
3310			99.3311					430				98.9486				4070			99.7673					2970			97.1688
3320			99.3401					440				98.9457				4080			99.7878					2980			97.2035
3330			99.3517					450				98.9359				4090			99.8008					2990			97.2443
3340			99.3646					460				98.9206				4100			99.8139					3000			97.2914
3350			99.372					470				98.8998				4120			99.8168					3010			97.3378
3360			99.3751					480				98.8822				4130			99.8164					3020			97.3725
3370			99.378					490				98.8557				4140			99.8269					3030			97.3972
3380			99.3894					500				98.8303				4150			99.8395					3040			97.4195
3390			99.4028					510				98.7953				4160			99.8517					3050			97.4436
3400			99.4177					520				98.7718				4170			99.853					3060			97.4647
3410			99.4291					530				98.7397				4180			99.8559					3070			97.4771
3420			99.4405					540				98.6851				4190			99.858					3080			97.4994
3430			99.4481					550				98.625				4200			99.8685					3090			97.5216
3440			99.4521					560				98.5597				4210			99.8761					3100			97.5439
3450			99.4541					570				98.5121				4220			99.8827					3110			97.5625
3460			99.4557					580				98.4266				4230			99.8802					3120			97.5848
3470			99.4639					590				98.3478				4240			99.8786					3130			97.6361
3480			99.4731					600				98.2454				4250			99.8773					3140			97.6875
3490			99.4824					610				98.1673				4260			99.8757					3150			97.7321
3500			99.4822					620				98.0817				4270			99.8748					3160			97.7587
3510			99.482					630				98.0102				4280			99.8739					3170			97.7952
3520			99.4818					640				97.9407				4290			99.8773					3180			97.8311
3530			99.4869					650				97.8761				4300			99.8802					3190			97.8707
3540			99.492					660				97.8271				4310			99.887					3200			97.8943
3550			99.5005					670				97.775				4320			99.9076					3210			97.9271
3560			99.5097					680				97.7232				4330			99.9294					3220			97.9512
3570			99.5202					690				97.6583				4340			99.9467					3230			97.984
3580			99.5273					700				97.5945				4350			99.9476					3240			98.018
3590			99.5333					710				97.5113				4360			99.947					3250			98.041
3600			99.5376					720				97.4141				4380			99.9501					3260			98.0558
3610			99.5411					730				97.3143				4390			99.9496					3270			98.0651
3620			99.5463					740				97.2405				4400			99.9492					3280			98.0905
3630			99.553					750				97.192				4410			99.9526					3290			98.127
3640			99.5601					760				97.1527				4420			99.9517					3300			98.153
3650			99.563					770				97.1035				4430			99.9521					3310			98.1654
3660			99.5632					780				97.0496				4440			99.9463					3320			98.1759
3670			99.5673					790				96.9868				4450			99.9004					3330			98.2006
3680			99.571					800				96.9166				4460			99.8521					3340			98.2223
3690			99.5748					810				96.8225				4480			99.8092					3350			98.2347
3700			99.5773					820				96.7241				4490			99.8084					3360			98.2446
3710			99.5835					830				96.6181				4500			99.7786					3370			98.2638
3720			99.5898					840				96.5182				4510			99.7487					3380			98.296
3730			99.5949					850				96.4163				4520			99.7937					3390			98.3207
3740			99.5958					860				96.3023				4530			99.8672					3400			98.3387
3750			99.6021					870				96.1937				4540			99.9412					3410			98.3529
3760			99.6079					880				96.0717				4550			99.9164					3420			98.3771
3770			99.6206					890				95.9348				4560			99.7786					3430			98.4024
3780			99.6309					900				95.7926				4570			99.6394					3440			98.4303
3790			99.6407					910				95.6767				4580			99.5243					3450			98.46
3800			99.6492					920				95.573				4590			99.5075					3460			98.5138
3810			99.6619					930				95.4769				4600			99.4966					3470			98.5547
3820			99.6784					940				95.3663				4610			99.6311					3480			98.5819
3830			99.6902					950				95.2884				4620			99.7853					3490			98.5949
3840			99.6967					960				95.1919				4630			99.9454					3500			98.6302
3850			99.6992					970				95.0304				4640			99.9602					3510			98.6717
3860			99.7036					980				94.8329				4650			99.9694					3520			98.6971
3870			99.7081					990				94.638				4660			99.9681					3530			98.7082
3880			99.7132					1000				94.5127				4670			99.976					3540			98.7175
3890			99.7199					1010				94.4217				4680			99.9861					3550			98.7453
3900			99.7259					1020				94.3458				4690			99.9962					3560			98.7794
3910			99.7311					1030				94.1986				4700			99.9967					3570			98.814
3920			99.7407					1040				93.9943				4720			99.9962					3580			98.8339
3930			99.7514					1050				93.7692				4730			99.9984					3590			98.8407
3940			99.7616					1060				93.5765				4750			99.9996					3600			98.8438
3950			99.7666					1070				93.3613				4780			100					3610			98.8568
3960			99.7748					1080				93.1327				4790			99.9984					3620			98.871
3970			99.7826					1090				92.8034				4800			99.9955					3630			98.8858
3980			99.7924					1100				92.4841				4810			99.9924					3640			98.8908
3990			99.8005					1110				92.0301				4820			99.9883					3650			98.923
4000			99.811					1120				91.6297				4830			99.9854					3660			98.9558
4010			99.8186					1130				91.2384				4840			99.7605					3670			98.9905
4020			99.8259					1140				90.9436				4850			97.8491					3680			99.0072
4030			99.8319					1150				90.6243				4860			64.6425					3690			99.0301
4040			99.8447					1160				89.2462				4870			31.6517					3700			99.053
4050			99.8574					1170				87.3092				4871			0.353					3710			99.0703
4060			99.871					1180				86.7013				10				0.7554				3720			99.1025
4070			99.877					1190				88.6752				20				33.5077				3730			99.139
4080			99.8799					1200				91.7081				30				66.81				3740			99.1761
4090			99.8835					1210				93.5782				40				99.6153				3750			99.1984
4100			99.8895					1220				94.027				50				99.9201				3760			99.2158
4110			99.8962					1230				94.1178				60				99.9271				3770			99.23
4120			99.9016					1240				94.206				70				99.9267				3780			99.2442
4130			99.9031					1250				94.3056				80				99.928				3790			99.256
4140			99.9036					1260				94.3845				90				99.9294				3800			99.2752
4150			99.9051					1270				94.4805				100				99.9271				3810			99.2907
4160			99.9072					1280				94.5892				110				99.894				3820			99.3105
4170			99.9092					1290				94.7065				120				99.8608				3830			99.3197
4180			99.9096					1300				94.8061				130				99.8317				3840			99.3266
4190			99.9096					1310				94.8758				150				99.8326				3850			99.3247
4200			99.9094					1320				94.9246				170				99.8335				3860			99.3303
4210			99.9094					1330				94.9648				180				99.8339				3870			99.3439
4220			99.9096					1340				95.0381				190				99.819				3880			99.3668
4230			99.9094					1350				95.1163				200				99.8052				3890			99.3835
4240			99.9087					1360				95.1972				210				99.7919				3900			99.4033
4250			99.9083					1370				95.2585				220				99.7938				3910			99.42
4260			99.9087					1380				95.3362				230				99.7942				3920			99.4404
4270			99.9092					1390				95.4049				240				99.7938				3930			99.4504
4280			99.9094					1400				95.4729				250				99.7929				3940			99.4565
4290			99.9098					1410				95.5556				260				99.7911				3950			99.464
4300			99.9098					1420				95.6456				270				99.7889				3960			99.4689
4310			99.9101					1430				95.7206				290				99.788				3970			99.4776
4320			99.9192					1440				95.7741				300				99.7876				3980			99.485
4330			99.929					1450				95.8395				310				99.7853				3990			99.4918
4340			99.9384					1460				95.905				320				99.7832				4000			99.4968
4350			99.9388					1470				95.9647				330				99.7823				4010			99.5011
4360			99.9382					1480				96.0232				340				99.7667				4020			99.511
4370			99.938					1490				96.0885				350				99.7531				4030			99.5172
4380			99.9382					1500				96.1637				360				99.7398				4040			99.5222
4390			99.9386					1510				96.23				370				99.7416				4050			99.5215
4400			99.9388					1520				96.3375				380				99.7408				4060			99.5283
4410			99.9384					1530				96.4545				390				99.7394				4070			99.5438
4420			99.9388					1540				96.5724				400				99.7381				4080			99.5599
4430			99.9397					1550				96.6549				410				99.7372				4090			99.5772
4440			99.9406					1560				96.7244				420				99.7368				4100			99.5847
4450			99.9409					1570				96.79				430				99.7355				4110			99.602
4460			99.9424					1580				96.8643				440				99.7349				4120			99.62
4470			99.9469					1590				96.9271				450				99.7336				4130			99.636
4480			99.9545					1600				97.0018				460				99.7349				4140			99.6429
4490			99.9607					1610				97.0601				470				99.7355				4150			99.6509
4500			99.9638					1620				97.1239				480				99.7363				4160			99.6676
4510			99.9641					1630				97.1751				490				99.7359				4170			99.6812
4520			99.9672					1640				97.25				500				99.7349				4180			99.6961
4530			99.9696					1650				97.322				510				99.7116				4190			99.7029
4540			99.9741					1660				97.3845				520				99.6872				4200			99.719
4550			99.9761					1670				97.3979				530				99.6626				4210			99.727
4560			99.9786					1680				97.4176				540				99.6607				4220			99.7338
4570			99.9815					1690				97.4718				550				99.6573				4230			99.7407
4580			99.9839					1700				97.5632				560				99.6554				4240			99.745
4590			99.9893					1710				97.6569				570				99.6537				4250			99.7574
4600			99.9924					1720				97.7273				580				99.6461				4260			99.7648
4610			99.9953					1730				97.7782				590				99.6387				4270			99.7728
4620			99.9967					1740				97.8303				600				99.6302				4280			99.771
4630			99.9973					1750				97.8873				610				99.6183				4290			99.7753
4640			99.9987					1760				97.9357				620				99.5878				4300			99.7821
4650			99.9987					1770				97.9956				630				99.5587				4310			99.7939
4660			99.9993					1780				98.0573				640				99.541				4320			99.7982
4670			99.9998					1790				98.133				650				99.5424				4330			99.8094
4680			100					1800				98.1945				660				99.5198				4340			99.8193
4690			100					1810				98.2685				670				99.4642				4350			99.8329
4700			99.94					1820				98.3466				680				99.4081				4360			99.8366
4710			99.5775					1830				98.4154				690				99.3635				4380			99.8403
4720			66.2444					1840				98.4689				700				99.3498				4390			99.8403
4730			32.9711					1850				98.5167				710				99.3347				4400			99.8397
4733			0.0004					1860				98.5595				720				99.329				4410			99.8409
10				0.0088				1870				98.5876				730				99.321				4420			99.8422
20				33.2212				1880				98.615				740				99.3095				4430			99.844
30				66.5418				1890				98.6493				750				99.2985				4440			99.8434
40				99.8617				1900				98.6916				760				99.2932				4450			99.8261
50				99.9717				1910				98.7361				770				99.2923				4460			99.8056
60				99.9765				1920				98.7766				780				99.2499				4470			99.7871
70				99.9772				1930				98.8156				790				99.2044				4480			99.7858
80				99.9774				1940				98.8568				800				99.159				4490			99.7858
90				99.9781				1950				98.8934				810				99.1567				4500			99.779
100				99.9788				1960				98.9237				820				99.159				4510			99.7716
110				99.9795				1970				98.9532				830				99.1616				4520			99.7976
120				99.9799				1980				98.9941				840				99.1713				4530			99.8329
130				99.9795				1990				99.0373				850				99.1792				4540			99.8682
140				99.9541				2000				99.062				860				99.1872				4550			99.8601
150				99.9007				2010				99.073				870				99.1815				4560			99.8081
160				99.848				2020				99.0839				880				99.1571				4570			99.7475
180				99.8206				2030				99.0975				890				99.1386				4580			99.7066
190				99.7884				2040				99.1102				900				99.1266				4590			99.6918
200				99.7555				2050				99.1212				920				99.1333				4600			99.6899
210				99.7235				2060				99.1329				930				99.1315				4610			99.7419
220				99.7235				2070				99.1395				940				99.0984				4620			99.8143
230				99.7229				2080				99.1399				950				99.0361				4630			99.9003
240				99.6957				2090				99.1409				960				98.9702				4640			99.9226
250				99.6685				2100				99.1521				970				98.8969				4650			99.9387
260				99.6423				2110				99.172				980				98.8311				4660			99.9424
270				99.6409				2120				99.1868				990				98.7512				4670			99.9455
280				99.6019				2130				99.2076				1000				98.6955				4690			99.9499
290				99.5624				2140				99.2216				1010				98.6478				4700			99.9499
300				99.5215				2150				99.2476				1020				98.6196				4710			99.9486
310				99.5192				2160				99.264				1030				98.5944				4720			99.9499
320				99.5026				2170				99.281				1040				98.5705				4730			99.9567
330				99.4889				2180				99.2917				1050				98.54				4740			99.9647
340				99.4742				2190				99.2999				1060				98.5073				4750			99.9715
350				99.4736				2200				99.3093				1070				98.4835				4760			99.9746
360				99.4724				2210				99.3169				1080				98.4666				4770			99.9771
370				99.4713				2220				99.3315				1090				98.4565				4780			99.987
380				99.4713				2230				99.3427				1100				98.4255				4790			99.9944
390				99.4713				2240				99.3642				1110				98.3951				4800			100
400				99.4706				2250				99.3792				1120				98.3717				4810			99.9969
410				99.4706				2260				99.3969				1130				98.3731				4820			99.9938
420				99.4704				2270				99.4039				1140				98.3655				4830			99.9926
430				99.469				2280				99.4177				1150				98.3579				4840			99.792
440				99.4667				2290				99.4325				1160				98.3505				4850			97.8973
450				99.4653				2300				99.4485				1170				98.3487				4860			64.5731
460				99.4658				2310				99.465				1180				98.3456				4870			31.4492
470				99.4663				2320				99.4805				1190				98.3434				4871			0.0198
480				99.4665				2330				99.5091				1200				98.3346				10				0.4821
490				99.4665				2340				99.537				1210				98.3006				20				33.4579
510				99.4665				2350				99.5641				1220				98.2485				30				66.7855
530				99.4665				2360				99.5781				1230				98.1928				40				99.7972
540				99.4665				2370				99.5843				1240				98.1508				50				99.9932
550				99.4665				2380				99.5911				1250				98.1114				70				99.9985
560				99.4676				2390				99.5948				1260				98.0637				80				100
570				99.4681				2400				99.5962				1270				98.0059				90				99.9865
580				99.4603				2410				99.5966				1280				97.9622				100				99.9482
590				99.4521				2420				99.5968				1290				97.9056				110				99.9088
600				99.4357				2430				99.6025				1300				97.8553				120				99.8855
610				99.427				2440				99.6128				1310				97.8053				130				99.8859
620				99.4176				2450				99.6234				1320				97.7753				140				99.887
630				99.4078				2460				99.6256				1330				97.7492				150				99.8825
640				99.3884				2470				99.6217				1340				97.7237				160				99.878
650				99.3701				2480				99.6174				1350				97.6684				170				99.8735
660				99.3606				2500				99.6181				1360				97.6012				180				99.8738
670				99.3453				2510				99.6179				1370				97.5111				190				99.8743
680				99.3295				2520				99.63				1380				97.4639				200				99.8712
690				99.3135				2530				99.6451				1390				97.4285				210				99.8667
700				99.3131				2540				99.6602				1400				97.3984				220				99.8371
710				99.3131				2550				99.665				1410				97.3556				230				99.8112
720				99.2861				2560				99.6668				1420				97.3102				240				99.7856
730				99.2594				2570				99.6684				1430				97.2731				260				99.786
740				99.2236				2580				99.6677				1440				97.2116				270				99.7751
750				99.203				2590				99.6684				1450				97.1691				280				99.7504
760				99.1608				2600				99.6718				1460				97.1347				290				99.7256
770				99.1279				2610				99.6818				1470				97.1167				310				99.7121
780				99.1072				2620				99.6951				1480				97.0866				320				99.7127
790				99.1078				2630				99.7059				1490				97.0163				330				99.7124
800				99.1076				2640				99.7104				1500				96.9541				340				99.7127
810				99.0978				2650				99.7177				1510				96.8882				350				99.7121
820				99.088				2660				99.7251				1520				96.8374				360				99.7045
830				99.0857				2670				99.7326				1530				96.7963				370				99.697
840				99.0937				2680				99.7337				1540				96.7659				390				99.6891
850				99.1014				2690				99.7369				1550				96.749				400				99.6895
860				99.101				2700				99.7406				1560				96.7354				420				99.6899
870				99.0996				2710				99.75				1570				96.7089				430				99.6887
880				99.0989				2720				99.7571				1580				96.6947				440				99.6876
890				99.0989				2730				99.7669				1590				96.6589				450				99.6868
900				99.0777				2740				99.7728				1600				96.6258				460				99.6865
910				99.0558				2750				99.7868				1610				96.5693				470				99.6857
920				99.0336				2760				99.7971				1620				96.5127				480				99.6862
930				99.0104				2770				99.8034				1630				96.4438				490				99.6865
940				98.9775				2780				99.806				1640				96.3997				500				99.6862
950				98.9453				2790				99.8091				1650				96.374				510				99.685
960				98.9359				2800				99.814				1660				96.3514				520				99.6842
970				98.9355				2810				99.819				1670				96.3126				530				99.6846
980				98.9352				2820				99.8243				1680				96.2768				540				99.6839
990				98.9348				2830				99.8302				1690				96.249				550				99.6809
1000				98.9352				2840				99.8329				1700				96.2247				560				99.6771
1010				98.9357				2850				99.8402				1710				96.1867				570				99.6651
1020				98.9364				2860				99.8467				1720				96.15				580				99.6504
1040				98.9368				2870				99.8521				1730				96.0966				590				99.6366
1050				98.9366				2880				99.8523				1740				96.0595				600				99.629
1060				98.9364				2890				99.8524				1750				96.0405				610				99.6249
1070				98.9259				2900				99.8523				1760				96.0294				620				99.6204
1080				98.9147				2910				99.8542				1770				96.0012				630				99.6095
1090				98.888				2920				99.8563				1780				95.9724				640				99.6001
1100				98.8512				2930				99.859				1790				95.8855				650				99.5904
1110				98.8149				2940				99.8594				1800				95.8107				660				99.5761
1120				98.8022				2950				99.8601				1810				95.7202				670				99.5536
1130				98.8097				2960				99.8645				1820				95.7092				680				99.5318
1140				98.8179				2970				99.8688				1830				95.6782				690				99.5051
1160				98.8184				2980				99.8729				1840				95.6093				700				99.4736
1170				98.8177				2990				99.87				1850				95.5051				710				99.4251
1180				98.817				3000				99.867				1860				95.3606				720				99.3906
1190				98.8108				3010				99.8658				1870				95.2673				730				99.368
1200				98.7907				3020				99.8677				1880				95.1967				740				99.3583
1210				98.7702				3030				99.8699				1890				95.1861				750				99.3369
1220				98.7574				3040				99.8699				1900				95.1287				760				99.3155
1230				98.7645				3050				99.87				1910				95.0602				770				99.2971
1240				98.7595				3060				99.8704				1920				94.9966				780				99.2772
1250				98.7423				3070				99.872				1930				94.9538				790				99.2581
1260				98.7067				3080				99.8734				1940				94.8989				800				99.2389
1270				98.6834				3090				99.8745				1950				94.8265				810				99.2373
1280				98.67				3100				99.8745				1960				94.766				820				99.2336
1290				98.6695				3110				99.8738				1970				94.7279				830				99.231
1300				98.6748				3120				99.8779				1980				94.7134				840				99.2269
1310				98.68				3130				99.8859				1990				94.6984				850				99.2238
1320				98.686				3140				99.8949				2000				94.6908				860				99.2058
1330				98.693				3150				99.8992				2010				94.6728				870				99.1878
1340				98.672				3160				99.8994				2020				94.6715				880				99.177
1350				98.6501				3170				99.8987				2030				94.6352				890				99.1754
1360				98.6033				3180				99.8985				2040				94.5535				900				99.1751
1370				98.5903				3190				99.8987				2050				94.4006				910				99.1668
1380				98.5538				3200				99.8992				2060				94.272				920				99.1593
1390				98.5275				3210				99.8994				2070				94.1736				930				99.1506
1400				98.4949				3220				99.8988				2080				94.1541				940				99.1258
1410				98.4771				3230				99.8978				2090				94.113				950				99.0962
1420				98.4672				3240				99.8974				2100				94.0609				960				99.0692
1430				98.4538				3250				99.8974				2110				93.9465				970				99.0526
1440				98.4483				3260				99.8979				2120				93.8555				980				99.035
1450				98.4291				3270				99.8946				2130				93.7875				990				99.0143
1460				98.415				3280				99.8947				2140				93.7044				1000				98.9888
1470				98.3972				3290				99.8955				2150				93.6236				1010				98.9712
1480				98.3629				3300				99.8997				2160				93.4937				1020				98.9475
1490				98.3195				3320				99.9004				2170				93.3589				1030				98.9332
1500				98.2803				3330				99.9001				2180				93.1544				1040				98.9182
1510				98.2469				3340				99.9036				2190				92.8416				1050				98.9111
1520				98.204				3350				99.9074				2200				92.1666				1060				98.9021
1530				98.1632				3360				99.9111				2210				90.3345				1070				98.892
1540				98.1285				3370				99.9113				2220				88.67				1080				98.8706
1550				98.112				3380				99.9107				2230				88.7319				1090				98.8446
1560				98.0917				3390				99.9104				2240				90.5121				1100				98.7988
1570				98.0721				3400				99.9106				2250				92.3199				1110				98.7447
1580				98.0454				3410				99.915				2260				92.9374				1120				98.6876
1590				98.0043				3420				99.9243				2270				93.0944				1130				98.6347
1600				97.9817				3430				99.9324				2280				93.2405				1140				98.596
1610				97.968				3440				99.9412				2290				93.3452				1150				98.5686
1620				97.9707				3450				99.9445				2300				93.5047				1160				98.5487
1630				97.9337				3460				99.9486				2310				93.6597				1170				98.516
1640				97.8894				3470				99.9484				2320				93.7733				1180				98.4583
1650				97.8445				3480				99.9488				2330				93.8339				1190				98.4079
1660				97.8365				3490				99.9484				2340				93.9363				1200				98.3549
1670				97.8264				3500				99.9474				2350				93.9977				1210				98.3245
1680				97.7778				3510				99.9476				2360				94.0622				1220				98.3005
1690				97.7294				3520				99.9504				2370				94.1315				1230				98.2821
1700				97.6981				3530				99.9543				2380				94.2434				1240				98.2629
1710				97.6963				3540				99.9568				2390				94.364				1250				98.2341
1720				97.692				3550				99.9572				2400				94.5177				1260				98.2048
1730				97.6689				3560				99.9573				2410				94.754				1270				98.1789
1740				97.6349				3570				99.9579				2420				94.982				1280				98.1581
1750				97.6025				3580				99.9579				2430				95.1261				1290				98.1477
1760				97.5717				3590				99.958				2440				95.2011				1300				98.1342
1770				97.5436				3600				99.9577				2450				95.2599				1310				98.1176
1780				97.5084				3610				99.9573				2460				95.3275				1320				98.1037
1790				97.4488				3620				99.9572				2470				95.3747				1330				98.0865
1800				97.3943				3630				99.9577				2480				95.4733				1340				98.0759
1810				97.3176				3640				99.9584				2490				95.5761				1350				98.055
1820				97.2443				3650				99.9589				2500				95.6721				1360				98.0361
1830				97.1491				3660				99.9596				2510				95.7202				1370				98.0151
1840				97.0637				3670				99.9605				2520				95.7436				1380				97.9907
1850				96.9765				3680				99.9591				2530				95.7569				1390				97.966
1860				96.9265				3690				99.9566				2540				95.7617				1400				97.9393
1870				96.8932				3700				99.9543				2550				95.7649				1410				97.9277
1880				96.8601				3710				99.9531				2560				95.7953				1420				97.9145
1890				96.8071				3730				99.9529				2570				95.8563				1430				97.8965
1900				96.7147				3740				99.9573				2580				95.919				1440				97.8649
1910				96.6439				3750				99.9646				2590				95.983				1450				97.836
1920				96.5911				3760				99.9716				2600				96.0206				1460				97.815
1930				96.5151				3770				99.9749				2610				96.12				1470				97.7951
1940				96.4487				3780				99.9751				2620				96.1996				1480				97.7801
1950				96.3485				3790				99.9746				2630				96.2883				1490				97.7399
1960				96.3017				3800				99.976				2640				96.3276				1500				97.7012
1970				96.254				3810				99.9806				2650				96.363				1510				97.655
1980				96.2065				3820				99.9904				2660				96.3815				1520				97.6298
1990				96.1668				3830				99.9947				2670				96.3944				1530				97.6055
2000				96.1216				3840				99.9957				2680				96.4398				1540				97.5807
2010				96.0912				3850				99.9922				2690				96.4866				1550				97.5608
2020				96.0359				3860				99.9948				2700				96.575				1560				97.5345
2030				95.9588				3870				99.9975				2710				96.6449				1570				97.512
2040				95.8752				3880				99.9991				2720				96.746				1580				97.4924
2050				95.8008				3890				99.9989				2730				96.8338				1590				97.4796
2060				95.7022				3900				99.9988				2740				96.9226				1600				97.4653
2070				95.6186				3910				100				2750				96.9696				1610				97.4162
2080				95.5652				3920				99.9998				2760				96.981				1620				97.3763
2090				95.5271				3930				99.9993				2770				97.0239				1630				97.3369
2100				95.515				3940				99.9988				2780				97.0724				1640				97.3245
2110				95.4228				3950				99.9948				2790				97.1277				1650				97.2979
2120				95.3572				3960				99.9916				2800				97.1233				1660				97.2765
2130				95.2798				3970				99.9876				2810				97.1379				1670				97.2506
2140				95.2422				3980				99.9849				2820				97.1426				1680				97.24
2150				95.1561				3990				99.875				2830				97.1445				1690				97.1856
2160				94.4146				4000				66.5514				2840				97.1528				1700				97.1023
2170				92.8278				4010				33.2251				2850				97.1604				1710				96.9938
2180				91.7358				4020				0.0061				2860				97.1718				1720				96.9194
2190				92.3127				4021				0.0013				2870				97.1794				1730				96.8732
2200				93.9589				10					0.0002			2880				97.1988				1740				96.8443
2210				95.2018				20					0.1083			2890				97.2267				1750				96.8214
2220				95.4597				30					33.3748			2900				97.2505				1760				96.7966
2230				95.5447				40					66.7056			2910				97.3221				1770				96.7508
2240				95.6191				50					99.9289			2920				97.4272				1780				96.6682
2250				95.6693				60					99.9938			2930				97.5349				1790				96.5807
2260				95.7259				80					99.9947			2940				97.5866				1800				96.5157
2270				95.7615				90					99.9949			2950				97.6074				1810				96.4883
2280				95.822				100					99.9953			2960				97.6141				1820				96.4695
2290				95.8718				120					99.9951			2970				97.6432				1830				96.4278
2300				95.9492				130					99.9953			2980				97.6693				1840				96.3607
2310				96.0197				140					99.9961			2990				97.6763				1850				96.272
2320				96.0916				150					99.9967			3000				97.6591				1860				96.1616
2330				96.1636				160					99.9971			3010				97.6569				1870				96.0392
2340				96.2044				170					99.9969			3020				97.6786				1880				95.9288
2350				96.23				180					99.9967			3030				97.7015				1890				95.8657
2360				96.2585				190					99.9965			3040				97.7237				1900				95.7711
2370				96.311				200					99.9965			3050				97.7382				1910				95.6787
2380				96.3932				210					99.9971			3060				97.7629				1920				95.58
2390				96.4492				220					99.9977			3070				97.8018				1930				95.5319
2400				96.5144				230					99.9982			3080				97.8464				1940				95.4621
2410				96.5473				240					99.9977			3090				97.8808				1950				95.3716
2420				96.6236				250					99.9977			3100				97.8963				1960				95.2826
2430				96.6902				260					99.9975			3110				97.9162				1970				95.2083
2440				96.7386				270					99.9977			3120				97.9365				1980				95.1463
2450				96.7389				280					99.9975			3130				97.9458				1990				95.0926
2460				96.7277				290					99.9969			3140				97.9507				2000				95.0467
2470				96.7957				300					99.9969			3150				97.9564				2010				95.0269
2480				96.8877				310					99.9971			3160				97.9904				2020				94.9991
2490				96.9877				320					99.9955			3170				98.0319				2030				94.9453
2500				97.0432				330					99.9949			3180				98.0739				2040				94.8526
2510				97.0948				340					99.9951			3190				98.0726				2050				94.7205
2520				97.1361				350					99.9965			3200				98.0616				2060				94.6029
2530				97.1653				360					99.9971			3210				98.0868				2070				94.4884
2540				97.1726				370					99.9969			3220				98.1287				2080				94.3566
2550				97.2021				380					99.9973			3230				98.1945				2090				94.1662
2560				97.2285				390					99.9973			3240				98.2347				2100				93.9623
2570				97.2774				400					99.9965			3250				98.2741				2110				93.7971
2580				97.2959				410					99.9963			3260				98.2856				2120				93.6202
2590				97.31				420					99.9959			3270				98.2882				2130				93.1328
2600				97.3294				430					99.9965			3280				98.2913				2140				92.0912
2610				97.3589				440					99.9969			3290				98.3178				2150				89.6973
2620				97.4153				450					99.9977			3300				98.3439				2160				86.1529
2630				97.4975				460					99.9977			3310				98.3691				2170				85.643
2640				97.5952				470					99.9973			3320				98.3837				2180				87.1183
2650				97.7045				480					99.9967			3330				98.3947				2190				90.2725
2660				97.7493				490					99.9969			3340				98.4053				2200				91.0498
2670				97.8089				500					99.9975			3350				98.3937				2210				91.3326
2680				97.8719				510					99.9984			3360				98.4013				2220				91.5437
2690				97.9545				520					99.9982			3370				98.4269				2230				91.7922
2700				98.026				530					99.9977			3380				98.4715				2240				92.0315
2710				98.0611				540					99.9973			3390				98.4976				2250				92.1993
2720				98.0901				550					99.9973			3400				98.5043				2260				92.3168
2730				98.1314				560					99.9971			3410				98.5175				2270				92.4325
2740				98.1814				580					99.9973			3420				98.5308				2280				92.5425
2750				98.2367				590					99.9969			3430				98.5546				2290				92.6409
2760				98.2568				600					99.9963			3440				98.5793				2300				92.7711
2770				98.2673				610					99.9955			3450				98.6288				2310				92.9057
2780				98.2935				620					99.9959			3460				98.6893				2320				93.013
2790				98.3163				630					99.9963			3470				98.7194				2330				93.087
2800				98.3481				640					99.9975			3480				98.7313				2340				93.1722
2810				98.3533				650					99.9977			3490				98.726				2350				93.2541
2820				98.3492				670					99.9977			3500				98.7436				2360				93.3378
2830				98.3364				680					99.9982			3510				98.771				2370				93.4543
2840				98.3389				690					99.9982			3520				98.8019				2380				93.5669
2850				98.3647				700					99.9984			3530				98.8223				2390				93.6923
2860				98.4095				710					99.9982			3540				98.8351				2400				93.8095
2870				98.4615				720					99.9982			3550				98.8417				2410				93.9469
2880				98.5104				730					99.9977			3560				98.8506				2420				94.0595
2890				98.5921				740					99.9979			3570				98.8515				2430				94.1291
2900				98.6328				750					99.9984			3580				98.8814				2440				94.2094
2910				98.6624				770					99.9988			3590				98.942				2450				94.2916
2920				98.6595				780					99.9986			3600				99.0047				2460				94.3742
2930				98.6834				790					99.9986			3610				99.0392				2470				94.4625
2940				98.7106				800					99.9986			3620				99.0569				2480				94.5898
2950				98.7467				810					99.9988			3630				99.0723				2490				94.7493
2960				98.778				830					99.999			3640				99.0997				2500				94.8744
2970				98.8022				840					99.999			3650				99.1346				2510				94.9566
2980				98.8026				850					99.9988			3660				99.1686				2520				95.0092
2990				98.8076				860					99.9986			3670				99.1925				2530				95.0629
3000				98.8165				870					99.9982			3680				99.1951				2540				95.1264
3010				98.825				880					99.9988			3690				99.1978				2550				95.1714
3020				98.8371				890					99.9994			3700				99.2004				2560				95.2078
3030				98.8588				900					100			3710				99.2269				2570				95.239
3040				98.8921				910					99.9992			3720				99.2565				2580				95.2998
3050				98.9275				920					99.999			3730				99.2843				2590				95.3757
3060				98.9489				930					99.9984			3740				99.3051				2600				95.4545
3070				98.9608				940					99.9988			3750				99.332				2610				95.5274
3080				98.9572				950					99.9988			3760				99.3591				2620				95.619
3090				98.9615				960					99.999			3770				99.3599				2630				95.7046
3100				98.9608				970					99.9986			3780				99.3546				2640				95.7666
3110				98.9738				980					99.9986			3790				99.3479				2650				95.8154
3120				98.988				990					99.9986			3800				99.3657				2660				95.8518
3130				99.0024				1000					99.9988			3810				99.3811				2670				95.8856
3140				99.0078				1010					99.9988			3820				99.4015				2680				95.9006
3150				99.0124				1020					99.9984			3830				99.4138				2690				95.918
3160				99.0122				1030					99.9977			3840				99.4257				2700				95.9427
3170				99.0124				1040					99.9979			3850				99.4297				2710				95.9814
3180				99.0291				1050					99.9979			3860				99.4244				2720				96.0437
3190				99.0501				1060					99.9984			3870				99.42				2730				96.1101
3200				99.0706				1070					99.9986			3880				99.4195				2740				96.1804
3210				99.0709				1080					99.999			3890				99.4214				2750				96.2498
3220				99.0709				1090					99.9988			3900				99.4452				2760				96.3095
3230				99.075				1100					99.9982			3910				99.4765				2770				96.3591
3240				99.0788				1110					99.9979			3920				99.5255				2780				96.3855
3250				99.0825				1120					99.9979			3930				99.5552				2790				96.4267
3260				99.083				1130					99.9982			3940				99.5799				2800				96.4556
3270				99.0834				1140					99.9979			3950				99.5927				2810				96.4914
3280				99.0978				1150					99.9982			3960				99.6007				2820				96.5319
3290				99.1359				1160					99.9984			3980				99.6073				2830				96.5754
3300				99.1841				1170					99.9988			3990				99.61				2840				96.6164
3310				99.2078				1180					99.9988			4000				99.6113				2850				96.6573
3320				99.2071				1190					99.9988			4010				99.6122				2860				96.7159
3330				99.1964				1200					99.9979			4020				99.6113				2870				96.7876
3340				99.2026				1210					99.9971			4030				99.6374				2880				96.8507
3350				99.2087				1220					99.9965			4040				99.6643				2890				96.8972
3360				99.2154				1230					99.9969			4050				99.6925				2900				96.9381
3370				99.2156				1240					99.9975			4060				99.6939				2910				96.9667
3380				99.2154				1250					99.9973			4070				99.6961				2920				96.9983
3390				99.2163				1260					99.9971			4080				99.7143				2930				97.0107
3400				99.2231				1280					99.9967			4090				99.7328				2940				97.0264
3410				99.2297				1290					99.9969			4100				99.75				2950				97.0504
3420				99.2352				1300					99.9971			4110				99.762				2960				97.0842
3430				99.2587				1310					99.9967			4120				99.7734				2970				97.124
3440				99.2827				1320					99.9965			4130				99.7845				2980				97.1616
3450				99.3147				1330					99.9967			4140				99.7826				2990				97.1961
3460				99.3464				1340					99.9973			4150				99.7813				3000				97.2186
3470				99.3788				1350					99.9979			4160				99.7805				3010				97.2386
3480				99.4023				1370					99.9979			4170				99.7779				3020				97.2574
3490				99.4302				1390					99.9977			4180				99.7787				3030				97.2806
3500				99.4569				1410					99.9975			4190				99.7805				3040				97.2949
3510				99.4843				1420					99.9975			4200				99.8061				3050				97.3121
3520				99.4847				1430					99.9973			4210				99.8282				3060				97.3464
3530				99.4955				1440					99.9971			4230				99.8485				3070				97.3952
3540				99.5067				1450					99.9969			4240				99.8468				3080				97.4451
3550				99.5174				1460					99.9975			4250				99.8459				3090				97.4838
3560				99.5172				1470					99.9979			4260				99.8445				3100				97.5165
3570				99.5165				1480					99.9984			4270				99.8441				3110				97.5401
3580				99.5149				1490					99.9977			4280				99.8455				3120				97.5562
3590				99.5162				1500					99.9975			4290				99.8529				3130				97.5784
3600				99.535				1510					99.9973			4300				99.8608				3140				97.6062
3610				99.5539				1520					99.9973			4310				99.8671				3150				97.6678
3620				99.5907				1530					99.9971			4320				99.8675				3160				97.7436
3630				99.6208				1540					99.9969			4330				99.8707				3170				97.8191
3640				99.6535				1550					99.9967			4340				99.8737				3180				97.8596
3650				99.6653				1560					99.9967			4350				99.876				3190				97.8844
3660				99.6662				1570					99.9967			4370				99.8746				3200				97.9103
3670				99.6662				1580					99.9975			4380				99.8754				3210				97.9438
3680				99.645				1590					99.9979			4390				99.8773				3220				97.9678
3690				99.6249				1600					99.9982			4400				99.8777				3230				97.9922
3700				99.6046				1610					99.9982			4410				99.8781				3240				98.0189
3710				99.6053				1620					99.9984			4420				99.8773				3250				98.044
3720				99.6032				1630					99.9979			4430				99.8781				3260				98.0654
3730				99.6014				1640					99.9973			4440				99.8966				3270				98.0823
3740				99.5993				1650					99.9967			4450				99.8813				3280				98.1063
3750				99.5984				1660					99.9959			4460				99.8618				3290				98.1334
3760				99.5982				1670					99.992			4470				99.8247				3300				98.1638
3770				99.6003				1680					99.9899			4480				99.8251				3310				98.2059
3780				99.6023				1690					99.9899			4490				99.8247				3320				98.2423
3790				99.6035				1700					99.9934			4500				99.8158				3330				98.2769
3800				99.6025				1710					99.9957			4510				99.8061				3340				98.2938
3810				99.6028				1720					99.9967			4520				99.8508				3350				98.3096
3820				99.6025				1730					99.9979			4530				99.9038				3360				98.3242
3830				99.6028				1740					99.9979			4540				99.9549				3370				98.3373
3840				99.6016				1750					99.9971			4550				99.9333				3380				98.3595
3850				99.603				1760					99.9965			4560				99.815				3390				98.3733
3860				99.6044				1770					99.9961			4570				99.6974				3400				98.3857
3870				99.6217				1780					99.9961			4580				99.6236				3410				98.3835
3880				99.6363				1790					99.9963			4590				99.6268				3420				98.3839
3890				99.6505				1800					99.9967			4600				99.6334				3430				98.3933
3900				99.6637				1820					99.9971			4610				99.7336				3440				98.415
3910				99.6779				1830					99.9969			4620				99.8561				3450				98.4414
3920				99.6923				1850					99.9965			4630				99.982				3460				98.4628
3930				99.6927				1860					99.9967			4640				99.9926				3470				98.489
3940				99.692				1870					99.9969			4660				100				3480				98.5115
3950				99.6918				1880					99.9971			4680				99.9987				3490				98.5326
3960				99.6916				1890					99.9969			4690				99.9983				3500				98.5445
3970				99.6918				1900					99.9967			4700				99.9992				3510				98.5603
3980				99.6913				1910					99.9965			4710				99.9987				3520				98.575
3990				99.6918				1920					99.9967			4720				99.9996				3530				98.5972
4000				99.692				1930					99.9971			4730				99.9992				3540				98.6223
4010				99.7313				1940					99.9971			4740				99.9987				3550				98.643
4020				99.7697				1950					99.9967			4750				99.9979				3560				98.6692
4030				99.808				1960					99.9965			4760				99.997				3570				98.6836
4040				99.8069				1980					99.9965			4770				99.9966				3580				98.7042
4050				99.8071				1990					99.9959			4780				99.9956				3590				98.7177
4060				99.8069				2000					99.9955			4790				99.9947				3600				98.7335
4070				99.808				2010					99.9951			4800				99.9917				3610				98.7597
4080				99.808				2020					99.9955			4810				99.9886				3620				98.7748
4090				99.8085				2030					99.9961			4820				99.9867				3630				98.7879
4100				99.8089				2040					99.9967			4830				99.9873				3640				98.7935
4110				99.8203				2050					99.9971			4840				99.8031				3650				98.8228
4120				99.847				2060					99.9973			4850				97.9984				3660				98.8529
4130				99.8733				2070					99.9973			4860				64.9042				3670				98.8814
4140				99.8986				2080					99.9973			4870				31.9862				3680				98.8931
4150				99.9089				2090					99.9967			4871				0.6925				3690				98.9208
4160				99.9208				2100					99.9965			10					0.8213			3700				98.9415
4170				99.9473				2120					99.9963			20					33.6928			3710				98.9674
4180				99.9735				2130					99.9953			30					67.0137			3720				98.9843
4190				99.9982				2150					99.9951			40					99.798			3730				99.0136
4200				99.9984				2160					99.9961			50					99.9838			3740				99.0283
4210				99.9986				2170					99.9965			60					99.994			3750				99.0339
4220				99.9993				2180					99.9967			70					99.9932			3760				99.0278
4230				99.9991				2190					99.9961			80					99.9929			3770				99.0294
4240				99.9995				2200					99.9953			90					99.9932			3780				99.0342
4250				99.9993				2210					99.9949			100					99.994			3790				99.0402
4260				99.9993				2220					99.9955			120					99.9947			3800				99.0463
4270				99.9991				2240					99.9959			130					99.9955			3810				99.0497
4280				99.9989				2250					99.9951			140					99.9963			3820				99.0537
4290				99.9984				2260					99.9945			150					99.9966			3830				99.0632
4300				99.9984				2270					99.9926			160					99.9974			3840				99.0785
4310				99.9982				2280					99.9908			170					99.9981			3850				99.0925
4320				99.9979				2290					99.9901			180					99.9985			3860				99.1063
4330				99.9979				2300					99.9916			200					99.9981			3870				99.1142
4340				99.9984				2310					99.9932			210					99.9985			3880				99.1224
4350				99.9991				2320					99.9942			220					99.9989			3890				99.1255
4360				99.9998				2330					99.9945			230					99.9985			3900				99.1469
4370				99.9998				2340					99.9949			240					99.9977			3910				99.1709
4380				100				2350					99.9955			250					99.9966			3920				99.1923
4400				99.9998				2360					99.9955			270					99.9958			3930				99.1965
4410				99.9993				2370					99.9951			280					99.9963			3940				99.1979
4420				99.9986				2380					99.9949			290					99.9974			3950				99.2137
4430				99.9982				2390					99.9957			300					99.9981			3960				99.2314
4440				99.9979				2400					99.9965			310					99.9989			3970				99.2505
4450				99.9982				2410					99.9969			320					99.9985			3980				99.2581
4460				99.9979				2420					99.9967			330					99.9977			3990				99.2626
4480				99.9973				2430					99.9963			340					99.9966			4000				99.2686
4490				99.9975				2440					99.9959			350					99.9958			4010				99.2835
4500				99.9977				2450					99.9967			360					99.9951			4020				99.3012
4510				99.9968				2460					99.9973			380					99.9943			4030				99.3159
4520				99.9973				2470					99.9979			390					99.9955			4040				99.3167
4530				99.997				2480					99.9975			400					99.9966			4050				99.3234
4540				99.9973				2490					99.9973			410					99.9969			4060				99.3283
4550				99.997				2500					99.9975			420					99.9974			4070				99.3407
4560				99.9966				2510					99.9982			440					99.9981			4080				99.3575
4570				99.9966				2520					99.9982			450					99.9974			4090				99.3756
4580				99.9963				2530					99.9977			460					99.9947			4100				99.3947
4600				99.9968				2540					99.9973			470					99.9951			4110				99.4079
4610				99.9973				2560					99.9971			480					99.9955			4120				99.421
4620				99.9977				2570					99.9975			490					99.9974			4130				99.4322
4630				99.9979				2580					99.9977			510					99.9966			4140				99.4364
4640				99.9977				2590					99.9982			520					99.9974			4150				99.4469
4650				99.9975				2600					99.9973			540					99.9985			4160				99.4522
4660				99.9979				2610					99.9969			550					99.9981			4170				99.4563
4670				99.9984				2620					99.9963			570					99.9977			4180				99.4556
4680				99.9991				2630					99.9967			600					99.9981			4190				99.4654
4690				99.9991				2640					99.9973			610					99.9969			4200				99.486
4700				99.9379				2650					99.9979			630					99.9958			4210				99.5127
4710				99.569				2660					99.9982			640					99.9969			4220				99.5302
4720				66.2377				2670					99.9982			650					99.9977			4230				99.5434
4730				32.9669				2680					99.9982			660					99.9974			4240				99.5498
4733				0.0042				2690					99.9973			670					99.9969			4250				99.5544
10					0.0081			2700					99.9973			680					99.9974			4260				99.555
20					33.2241			2710					99.9975			710					99.9969			4280				99.5555
30					66.5511			2720					99.9975			720					99.9977			4290				99.5528
40					99.8767			2730					99.9971			730					99.9974			4300				99.5667
50					99.9888			2750					99.9965			740					99.9955			4310				99.5899
60					99.9928			2760					99.9955			760					99.9951			4320				99.6133
70					99.9931			2770					99.9951			770					99.9966			4330				99.6219
80					99.9931			2780					99.9951			780					99.9969			4340				99.6223
90					99.9938			2790					99.9957			790					99.9974			4350				99.6242
100					99.9944			2800					99.9963			800					99.9969			4360				99.6231
110					99.9951			2810					99.9967			830					99.9974			4370				99.6219
120					99.9951			2820					99.9973			850					99.9963			4380				99.6316
130					99.9947			2830					99.9975			860					99.9974			4390				99.644
140					99.9957			2840					99.9975			870					99.9977			4400				99.6572
150					99.9961			2850					99.9975			880					99.9974			4410				99.6654
160					99.9967			2860					99.9971			890					99.9969			4420				99.6707
180					99.997			2870					99.9965			900					99.9974			4430				99.6771
190					99.9974			2880					99.9959			920					99.9981			4440				99.6752
200					99.997			2890					99.9959			940					99.9974			4450				99.6609
230					99.9977			2900					99.9963			950					99.9969			4460				99.6606
240					99.997			2910					99.9967			960					99.9981			4470				99.6632
270					99.9967			2920					99.9967			970					99.9974			4480				99.6789
280					99.9964			2930					99.9969			990					99.9977			4490				99.6786
290					99.9964			2940					99.9969			1000					99.9985			4500				99.6704
300					99.9957			2950					99.9969			1010					99.9989			4510				99.6625
310					99.9961			2960					99.9967			1020					99.9981			4520				99.6764
320					99.9961			2970					99.9961			1030					99.9977			4530				99.6974
340					99.9964			2980					99.9961			1050					99.9969			4540				99.7316
350					99.9961			2990					99.9963			1060					99.9974			4550				99.7372
360					99.9957			3010					99.9967			1070					99.9981			4560				99.7
390					99.9954			3020					99.9965			1080					99.9985			4570				99.649
400					99.9951			3030					99.9961			1090					99.9974			4580				99.611
410					99.9944			3040					99.9957			1100					99.9966			4590				99.5938
420					99.9938			3050					99.9953			1110					99.9963			4600				99.5795
430					99.9938			3060					99.9953			1120					99.9977			4610				99.6197
440					99.9934			3070					99.9959			1130					99.9981			4620				99.6929
450					99.9938			3080					99.9963			1140					99.9989			4630				99.7736
460					99.9944			3090					99.9967			1160					99.9974			4640				99.7943
470					99.9951			3110					99.9965			1180					99.9966			4650				99.8115
480					99.9957			3120					99.9965			1190					99.9963			4660				99.8194
490					99.9957			3130					99.9967			1200					99.9966			4680				99.8265
500					99.9954			3140					99.9965			1220					99.9963			4690				99.827
510					99.9947			3150					99.9965			1230					99.9966			4700				99.8423
520					99.9944			3160					99.9965			1250					99.9981			4710				99.8569
530					99.9944			3170					99.9971			1260					99.9969			4740				99.8709
540					99.9947			3180					99.9975			1280					99.9963			4750				99.8712
550					99.9947			3190					99.9975			1320					99.9958			4760				99.8825
560					99.9957			3200					99.9973			1330					99.9943			4770				99.8964
570					99.9957			3210					99.9973			1340					99.9935			4780				99.9107
580					99.9954			3220					99.9975			1350					99.9943			4790				99.9137
590					99.9954			3230					99.9971			1360					99.9958			4800				99.9197
600					99.9961			3240					99.9965			1380					99.9966			4810				99.9227
610					99.9961			3250					99.9965			1390					99.9963			4820				99.9261
620					99.9954			3260					99.9967			1400					99.9958			4830				99.9238
630					99.9944			3270					99.9928			1410					99.9955			4840				99.6974
640					99.9938			3280					99.9924			1420					99.9958			4850				97.7064
650					99.9938			3290					99.9924			1430					99.9963			4860				64.4311
660					99.9941			3300					99.9967			1440					99.9966			4870				31.381
670					99.9944			3310					99.9973			1450					99.9969			4871				0.0958
680					99.9947			3320					99.9977			1460					99.9974			10					0.8213
690					99.9954			3330					99.9973			1470					99.9969			20					33.6928
700					99.9957			3340					99.9969			1480					99.9966			30					67.0137
710					99.9961			3350					99.9967			1490					99.9947			40					99.798
720					99.9957			3360					99.9969			1500					99.994			50					99.9838
740					99.9957			3370					99.9971			1530					99.9932			60					99.994
750					99.9957			3380					99.9969			1540					99.9924			70					99.9932
760					99.9951			3390					99.9969			1550					99.9932			80					99.9929
770					99.9954			3400					99.9965			1580					99.994			90					99.9932
780					99.9957			3410					99.9955			1600					99.9932			100					99.994
790					99.9957			3420					99.9949			1610					99.9929			120					99.9947
800					99.9951			3430					99.9949			1620					99.9932			130					99.9955
810					99.9947			3440					99.9955			1630					99.9951			140					99.9963
820					99.9951			3450					99.9957			1640					99.9966			150					99.9966
840					99.9951			3460					99.9953			1660					99.9977			160					99.9974
850					99.9957			3470					99.9949			1670					99.9969			170					99.9981
860					99.9957			3480					99.9951			1680					99.9963			180					99.9985
870					99.9951			3490					99.9951			1690					99.9958			200					99.9981
880					99.9947			3500					99.9934			1700					99.9963			210					99.9985
890					99.9944			3510					99.993			1710					99.9974			220					99.9989
900					99.9951			3520					99.9928			1720					99.9955			230					99.9985
910					99.9951			3530					99.9945			1730					99.9935			240					99.9977
920					99.9947			3540					99.9949			1740					99.9929			250					99.9966
930					99.9944			3550					99.9953			1750					99.9947			270					99.9958
940					99.9951			3560					99.9951			1760					99.9974			280					99.9963
950					99.9954			3570					99.9949			1770					99.9981			290					99.9974
960					99.9957			3580					99.9947			1780					99.9985			300					99.9981
970					99.9954			3590					99.9949			1790					99.9977			310					99.9989
980					99.9957			3600					99.994			1830					99.9969			320					99.9985
990					99.9957			3610					99.9938			1840					99.9963			330					99.9977
1000					99.9964			3620					99.9936			1850					99.9955			340					99.9966
1010					99.9964			3630					99.9945			1860					99.9943			350					99.9958
1030					99.9964			3640					99.9953			1870					99.9951			360					99.9951
1040					99.9964			3650					99.9959			1880					99.9963			380					99.9943
1050					99.9967			3660					99.9957			1890					99.9974			390					99.9955
1060					99.9967			3670					99.9955			1900					99.9977			400					99.9966
1080					99.9961			3680					99.9951			1910					99.9981			410					99.9969
1090					99.9957			3690					99.9951			1920					99.9989			420					99.9974
1110					99.9967			3700					99.9947			1930					99.9985			440					99.9981
1120					99.9974			3710					99.9928			1940					99.9977			450					99.9974
1130					99.997			3720					99.992			1950					99.9969			460					99.9947
1140					99.9974			3730					99.9922			1980					99.9955			470					99.9951
1150					99.9977			3740					99.9936			1990					99.9963			480					99.9955
1160					99.9977			3760					99.9945			2010					99.9966			490					99.9974
1170					99.9977			3770					99.9945			2020					99.9981			510					99.9966
1180					99.997			3780					99.9947			2030					99.9989			520					99.9974
1190					99.9964			3790					99.9953			2040					100			540					99.9985
1200					99.9964			3810					99.9957			2050					99.9997			550					99.9981
1210					99.9964			3820					99.9953			2060					99.9985			570					99.9977
1220					99.9964			3830					99.9955			2070					99.9981			600					99.9981
1230					99.9961			3840					99.9957			2080					99.9977			610					99.9969
1240					99.9961			3850					99.9959			2090					99.9966			630					99.9958
1250					99.9964			3860					99.9957			2100					99.9951			640					99.9969
1260					99.9974			3870					99.9955			2110					99.994			650					99.9977
1270					99.9977			3880					99.9942			2120					99.9943			660					99.9974
1280					99.998			3890					99.9938			2130					99.9935			670					99.9969
1290					99.9974			3900					99.9936			2140					99.9932			680					99.9974
1300					99.9964			3910					99.994			2150					99.9924			710					99.9969
1310					99.9961			3920					99.9932			2160					99.9932			720					99.9977
1320					99.9967			3930					99.9924			2170					99.9935			730					99.9974
1330					99.9974			3940					99.9916			2190					99.9921			740					99.9955
1340					99.9977			3950					99.9912			2200					99.9929			760					99.9951
1360					99.9974			3960					99.991			2210					99.9958			770					99.9966
1370					99.998			3970					99.9899			2230					99.9966			780					99.9969
1390					99.9984			3980					99.9844			2240					99.9958			790					99.9974
1400					99.9984			3990					99.8427			2250					99.9955			800					99.9969
1410					99.998			4000					66.5195			2260					99.9951			830					99.9974
1420					99.998			4010					33.195			2270					99.9963			850					99.9963
1430					99.9984			4020					0.0069			2280					99.9955			860					99.9974
1440					99.9993			4021					0.001			2290					99.9963			870					99.9977
1450					99.9997			10						0.0001		2300					99.9958			880					99.9974
1460					99.9993			20						0.1054		2310					99.9969			890					99.9969
1470					99.9997			30						33.3735		2320					99.9963			900					99.9974
1480					99.9993			40						66.7054		2330					99.9955			920					99.9981
1500					99.9997			50						99.9322		2340					99.9947			940					99.9974
1510					100			70						99.9965		2350					99.9951			950					99.9969
1520					99.9997			80						99.9967		2360					99.9963			960					99.9981
1530					99.999			90						99.997		2370					99.9977			970					99.9974
1540					99.998			100						99.9975		2380					99.9974			990					99.9977
1560					99.9974			120						99.9975		2390					99.9963			1000					99.9985
1580					99.9977			130						99.9976		2400					99.9955			1010					99.9989
1590					99.9974			150						99.9979		2410					99.9958			1020					99.9981
1600					99.9977			160						99.9979		2420					99.9977			1030					99.9977
1610					99.9974			170						99.9981		2430					99.9989			1050					99.9969
1620					99.9974			180						99.9983		2440					100			1060					99.9974
1630					99.9977			190						99.9987		2450					99.9997			1070					99.9981
1640					99.998			200						99.999		2470					99.9992			1080					99.9985
1660					99.998			220						99.9994		2510					99.9997			1090					99.9974
1670					99.9987			230						99.9992		2520					99.9992			1100					99.9966
1690					99.9984			240						99.9989		2530					99.9977			1110					99.9963
1700					99.9977			250						99.9984		2540					99.9966			1120					99.9977
1710					99.998			260						99.9986		2550					99.9951			1130					99.9981
1720					99.9977			270						99.9984		2560					99.9958			1140					99.9989
1730					99.9967			280						99.9983		2570					99.9955			1160					99.9974
1740					99.9957			290						99.9978		2580					99.9966			1180					99.9966
1750					99.9957			300						99.9979		2590					99.9969			1190					99.9963
1760					99.9967			310						99.9981		2600					99.9974			1200					99.9966
1770					99.9977			320						99.9964		2610					99.9969			1220					99.9963
1780					99.997			330						99.9962		2620					99.9943			1230					99.9966
1790					99.9967			340						99.9968		2640					99.9935			1250					99.9981
1800					99.997			350						99.999		2650					99.9958			1260					99.9969
1810					99.9977			360						99.9987		2660					99.9969			1280					99.9963
1820					99.9984			370						99.9979		2690					99.9977			1320					99.9958
1830					99.9974			390						99.9978		2700					99.9969			1330					99.9943
1840					99.9977			400						99.9975		2710					99.9977			1340					99.9935
1850					99.9977			410						99.9976		2720					99.9981			1350					99.9943
1860					99.9984			420						99.9983		2730					99.9989			1360					99.9958
1870					99.998			430						99.999		2740					99.9985			1380					99.9966
1890					99.9977			440						99.9992		2760					99.9989			1390					99.9963
1900					99.998			450						99.9989		2770					99.9992			1400					99.9958
[truncated: 708 more rows]

## Sheet: Supp Fig 15
Indels (%)
	DarT2-nCas9			DAF-TBE			p-value	Significant?
VEGFA site 3	0.8153	1.249	1.1423	2.2636	1.7537	1.4487	0.067	ns
VEGFA site 3	0.5877	0.2337	0.3273	1.6234	1.6108	1.6579	0.006	**
VEGFA site 3					VEGFA site 3					VEGFA site 4					VEGFA site 4
InDel size (bp)	DarT2-nCas9				InDel size (bp)	DAF-TBE				InDel size (bp)	DarT2-nCas9				InDel size (bp)	DAF-TBE
-31	0	0	5.16e-05		-31	0	0	0		-31	0	0	0		-31	0	0	0
-30	0	0	0		-30	0	0	0		-30	0	0	0		-30	0	0	0
-29	0	0	0		-29	0	0	0		-29	4.82e-05	0.000199	0		-29	0	0	0
-28	0	0	0		-28	0	0	0		-28	0	0	0		-28	0	5.39e-05	0
-27	0	0	0		-27	0.01933	0	0		-27	0	0	0		-27	0	0	0
-26	0.191892	0.258086	0.346365		-26	0.163189	0.049159	0.087806		-26	0.026204	0.000449	0.036964		-26	0	0.025068	5.28e-05
-25	0	0	0		-25	0	0	0		-25	0	0	0		-25	0	0	0.012728
-24	0	0	0.017078		-24	0.003239	0.025577	0.030814		-24	4.82e-05	0	0		-24	0	0.007494	0.004331
-23	0.048586	0	0		-23	0.056344	0	0.01647		-23	0.034586	0.072981	5.12e-05		-23	6.06e-05	0.009488	0.029311
-22	0.054659	0	0.029926		-22	0.035049	0.00713	0.01647		-22	0.091185	0.00015	0.023756		-22	0	0.017952	0.008714
-21	0.00351	0.036933	0		-21	0.068611	0.025726	0.020724		-21	0.020713	0.000997	0.009011		-21	0	5.39e-05	0.032427
-20	0.001282	4.91e-05	0.037562		-20	0.014285	0.005036	0.029559		-20	0	0	5.12e-05		-20	0	0	0
-19	0.039783	0.034575	0		-19	0.049281	0.006432	0.045103		-19	0	0	0.033329		-19	0.135612	0.033748	0.025297
-18	0.111491	0	0.000155		-18	0.058043	0.031609	0.014725		-18	4.82e-05	0.037487	0		-18	0.019884	0.082052	0
-17	0	0.042875	0.030287		-17	0.008975	0	0		-17	0	0	0		-17	0	0	0.030948
-16	0.008135	0.089336	0.005418		-16	0.081409	0.062122	0.046575		-16	0	0	0		-16	0	0.026308	5.28e-05
-15	0.049255	0.058149	0.015582		-15	0.19707	0.138054	0.097132		-15	0.053853	0.012861	5.12e-05		-15	0.025219	0.090893	0.058199
-14	0	0.018712	0.042825		-14	0.087356	0	0.035504		-14	0	0	0		-14	6.06e-05	0.020163	0.046052
-13	0	0.060114	0.022651		-13	0.08348	0.068454	0.091623		-13	0.001638	0	0		-13	0.032554	0.061027	0.07943
-12	0	4.91e-05	0.027707		-12	0.006744	0.021438	0.050338		-12	0.028131	0	0		-12	0.122638	0.04701	0.021125
-11	0.031871	0.107507	0.068416		-11	0.014604	0.046168	0.018379		-11	0.000819	0	0		-11	0.073474	0.095799	0.024875
-10	0.034768	0.097341	0.024199		-10	0.006266	0.092435	0.065118		-10	0.098988	0	0.010444		-10	0	0.088359	0.048007
-9	0.037052	0.064436	0.015582		-9	0.059955	4.99e-05	0.013089		-9	0	0	0		-9	0	0	0.014048
-8	0	0.017238	5.16e-05		-8	0.009612	0	0		-8	0	0	0		-8	0	0	0.006549
-7	0	0	0		-7	0.008337	0.057884	0.026342		-7	0.057033	0.031206	0.014284		-7	0.055045	0.030999	0.035543
-6	0.000167	0.030008	0.020638		-6	0.067655	0.030861	0.048102		-6	0	0	0.031179		-6	0.047043	0.035042	0.050806
-5	0.044184	0	0		-5	0.042802	0.000199	0.020888		-5	0.015366	0.041176	0		-5	0	0.043344	0.028572
-4	0.000279	0.000737	0.041174		-4	0.029845	0.034052	0.016634		-4	0.060212	0.000598	0.079561		-4	0	0	0.03211
-3	0.022844	0.016649	0.018162		-3	0.000159	0.017799	0.000164		-3	0	0	0		-3	0.05553	0.01709	0.038025
-2	0.014487	0.076615	0.023683		-2	0.016303	0.014558	0		-2	0.034923	0	0.029387		-2	0	0	0.034011
-1	0	0	0.084772		-1	5.31e-05	0.010121	0.005399		-1	0.007563	9.97e-05	5.12e-05		-1	0.072019	0.038115	0.045788
0	99.1847	98.751	98.8577		0	97.7364	98.2463	98.5513		0	99.4123	99.7662	99.6727		0	98.3766	98.3892	98.3421
1	0.022176	0.049162	0.010526		1	0.032022	0.015007	0.003927		1	0.025722	0	0.017561		1	0.046861	0	0.008027
2	0	0.053091	0		2	0.016993	0.007429	0.016416		2	0	0.02009	0.018073		2	0.047346	0.031052	0.046317
3	0	0.019449	0		3	0.009771	0.028468	0.035122		3	0	0	0		3	0.026977	0.015742	0.011936
4	0	0.039781	0		4	0.246563	0.236571	0.087915		4	0	0	0		4	0	0.031052	0.049485
5	0	0	0.01615		5	0.059795	0.054194	0.021924		5	0	0	0.012185		5	0.065472	0.072564	0.056245
6	0.017885	0	0		6	0.038713	0.106993	0.018925		6	0	0.015454	0		6	0.096874	0.096931	0.090362
7	0	0.025637	0		7	0.1129	0.082563	0.096804		7	0	0	0		7	0	0.066472	0.034381
8	0.013595	0	0.00258		8	0.054219	0.029017	0.047011		8	0	0	0		8	0.153192	0.055474	0.136784
9	0.017941	0.025686	0.083741		9	0.046148	0.036545	0.042376		9	0	0	0		9	0.04195	0.021888	0.040296
10	0.043404	4.91e-05	0.118465		10	0.092986	0.045021	0.038013		10	0	0	0		10	0.065411	0.09003	0.074624
11	0	0	0		11	0.063513	0.084059	0.05072		11	0	0	0		11	0.076202	0.093049	0.105889
12	0	0	0		12	0.074824	0.091737	0.090533		12	0	0	0		12	0.148706	0.146151	0.159758
13	0	0	0.018317		13	0.034943	0	0.008072		13	0	0	0		13	0.102209	0.041619	0.092844
14	0	0.026717	0		14	0.020658	0	0		14	0.013584	0	0		14	0	0	0
15	0	0	0.020226		15	5.31e-05	0.024031	0.017288		15	0	0	0.011212		15	0	0	0
16	0	0	0		16	0.036536	0.035448	0.011998		16	0	0	5.12e-05		16	0	0	0.000106
17	0	0	0		17	0.093251	0.044971	0.032395		17	0	0	0		17	0	0	0
18	0	0	0		18	5.31e-05	0	0		18	0	0	0		18	0	0	0.015368
19	0	0	0		19	0	0	0		19	0	0	0		19	0	0	5.28e-05
20	0	0	0		20	0	0	0		20	0	0	0		20	0	0	5.28e-05
21	0	0	0		21	5.31e-05	0	0		21	0	0	0		21	0	0	0
22	0	0	0		22	0.022622	0.016951	5.45e-05		22	0	0	0		22	0	0	0
23	0	0	0		23	0	0	0		23	0	0	0		23	0	0.019677	0
24	0	0	0		24	0	0	0		24	0	0	0		24	6.06e-05	0	0
25	0	0	0		25	0	0.008775	5.45e-05		25	0	0	0		25	0	0	0
26	0	0	0		26	0	0	5.45e-05		26	0	0	0		26	0.000182	5.39e-05	5.28e-05
27	0	0	0		27	0	0	0		27	0	0	0		27	0	5.39e-05	0
28	0	0	0		28	0	0	0		28	0	0	0		28	0	0	0
29	0	0	0		29	0	4.99e-05	0		29	0	0	0		29	0	0	0
30	0	0	0		30	0	4.99e-05	0		30	0	0	0		30	0	0	0
31	0	0	0		31	0	0	0		31	0	0	0		31	0	0.009003	0.010351
32	0.006073	0	0		32	0	0	0		32	0	0	0		32	0	0	0
					33	0	0	0.007254		33	0	0	0		33	0	0	0
					34	0	0	0.00998		34	0	0	0		34	0	0	0
					35	0	0	0		35	0	0	0		35	0	0	0
					36	0	0	0		36	0	0	0		36	0	0	0
					37	0	0	0		37	0	0	0		37	0	5.39e-05	0
					38	0	0	0		38	0	0	0		38	0	0	0
					39	0	0	0		39	0	0	0		39	0	0	0.005968
					40	0	0	0		40	0	0	0		40	0	0	0
					41	0	0	0		41	0	0	0		41	0	0.012777	0
					42	5.31e-05	0	0		42	0	0	0		42	0	0	0
					43	0	0	0		43	0	0	0		43	0.029038	0	0
					44	0	0	0		44	0	0	0		44	0	0	0
					45	0.000106	0	0		45	0	0	0.000102		45	0	0.023936	0
					46	0	0.014309	0		46	0	0	0		46	0	5.39e-05	0
					47	0	0	0		47	0	0	0		47	0	0	0
					48	0	0	0		48	0	0	0		48	0	0	0
					49	5.31e-05	0	0		49	0	0	0		49	0	0	0
					50	0	0	0		50	0	0	0		50	0	0	0
					51	0	0	0		51	0	0	0		51	0	0	0
					52	0.018746	0	0		52	0	0	0		52	0	0	0
					53	0	0	0		53	0	0	0		53	0	0	5.28e-05
					54	0	0	0		54	0	0	0		54	0	0	0
					55	0	0.005135	0.014889		55	0	0	0		55	0	0	0
					56	0	0	0		56	0.017004	0	0		56	0	0	0.000158
					57	0	0	0							57	0	0	0
					58	5.31e-05	4.99e-05	0							58	0	0	0.008503
					59	0	0.02423	0							59	0	0	0
					60	0	0.000199	0							60	0	5.39e-05	0
					61	0	0	0							61	0	0.005822	0
					62	0	0	0							62	0	0	0
					63	0	0	0							63	0	0	0
					64	0	0	0							64	0	0	0
					65	0	0	0							65	0.019338	0	5.28e-05
					66	0	0	0							66	0	0	0.001373
					67	0	0	0							67	0	0	5.28e-05
					68	0	0	0							68	0	0	0
					69	0	0	0							69	0	0	0
					70	0	0	0							70	0.029038	0	0
					71	0	0	0							71	6.06e-05	0	0
					72	0	0	0							72	0	0	0
					73	0	0	0							73	0	0	0
					74	0	0	0							74	0	0	0
					75	0	0.009971	0							75	0	0	0
					76	0	0	0							76	0	0	0
					77	0	0	0							77	0	0	0
					78	0	0	0							78	0	0	0.001848
					79	0	0	0							79	0	0	0
					80	0	0	0							80	0	0	0
					81	0	0	0							81	0	0	0
					82	0	0	0							82	0	0	0
					83	0	0	0							83	0	0	0
					84	0	0	0							84	0	0.007278	0
					85	0	0	0							85	6.06e-05	0	0
					86	0	0	0							86	0.035221	0	0
					87	0	0	0							87	6.06e-05	0	0
					88	0	0	0
					89	0	0	0
					90	0	0	0
					91	0	0	0
					92	0	0	0
					93	0	0	0
					94	0	0	0
					95	0	0	0
					96	0	0.00364	0
					97	0	0	0
					98	0	0	0
					99	0	0	0
					100	0	0.00344	0

[truncated: 2 more sheets: Supp Fig 16, Supp Table 1]
