# Supplementary material for: Targeted DNA ADP-ribosylation triggers templated repair in bacteria and base mutagenesis in eukaryotes
Source: Nat Biotechnol. 2025 Sep 4;44(7):1190–201. doi: 10.1038/s41587-025-02802-w (PMC13368585; doi:10.1038/s41587-025-02802-w)
Supplement: Supplementary file 6 — Statistical source data. [file 41587_2025_2802_MOESM6_ESM.xlsx]

## Sheet: Fig. 1g
	T-sgRNA, total CFU/mL			NT-sgRNA, total CFU/mL			T-sgRNA, Kan-resistant CFU/mL			NT-sgRNA, Kan-resistant CFU/mL			T-sgRNA, Kan-resistant %			NT-sgRNA, Kan-resistant %
Editor	Replicate 1	Replicate 2	Replicate 3	Replicate 1	Replicate 2	Replicate 3	Replicate 1	Replicate 2	Replicate 3	Replicate 1	Replicate 2	Replicate 3	Replicate 1	Replicate 2	Replicate 3	Replicate 1	Replicate 2	Replicate 3
Cas9	140000,00	100000,00	60000,00	20000000,00	14000000,00	12000000,00	40000,00	100000,00	60000,00	2000,00	8000,00	4000,00	28,57	100,00	100,00	0,01	0,06	0,03
dCas9(D10A/H840A)	6000000,00	2200000,00	8000000,00	2000000,00	4000000,00	4600000,00	2600,00	400,00	600,00	1000,00	800,00	1800,00	0,04	0,02	0,01	0,05	0,02	0,04
nCas9(D10A)	24000000,00	10000000,00	18000000,00	6000000,00	4000000,00	4000000,00	800000,00	200000,00	1800000,00	1000,00	800,00	600,00	3,33	2,00	10,00	0,02	0,02	0,02
DarT(G49D)-dCas9(D10A/H840A)	14000,00	8000,00	4000,00	2000,00	16000,00	4000,00	2600,00	4000,00	2400,00	0,00	0,00	0,00	18,57	50,00	60,00	0,00	0,00	0,00
dDarT(G49D/E170A)-dCas9(D10A/H840A)	100000000,00	80000000,00	280000000,00	20000000,00	200000000,00	40000000,00	10000,00	18000,00	100000,00	14000,00	14000,00	40000,00	0,01	0,02	0,04	0,07	0,01	0,10
DarT(G49D)-nCas9(D10A)	20000,00	18000,00	16000,00	4000,00	18000,00	10000,00	16000,00	20000,00	16000,00	200,00	0,00	0,00	80,00	111,11	100,00	5,00	0,00	0,00
dDarT(G49D/E170A)-nCas9(D10A)	80000000,00	220000000,00	160000000,00	220000000,00	180000000,00	180000000,00	200000,00	160000,00	380000,00	60000,00	60000,00	60000,00	0,25	0,07	0,24	0,03	0,03	0,03
Statistical analysis: two-tailed, unpaired, Welch's t-test
	CFU/mL
	Group 1	log-normal mean	log-normal sd	sample size	Group 2	log-normal mean	log-normal sd	sample size	p-value
	Cas9, NT	15000000	1.3	3	Cas9, T	94400	1.53	3	0
	dCas9, NT	3330000	1.56	3	dCas9, T	4730000	1.97	3	0.5
	nCas9, NT	4580000	1.26	3	nCas9, T	16300000	1.56	3	0.02
	DarT(D)-dCas9, NT	5040	2.88	3	DarT(D)-dCas9, T	7650	1.87	3	0.6
	dDarT(D)-dCas9, NT	54300000	3.26	3	dDarT(D)-dCas9, T	131000000	1.95	3	0.34
	DarT(D)-nCas9, NT	8960	2.13	3	DarT(D)-nCas9, T	17900	1.12	3	0.25
	dDarT(D)-nCas9, NT	192000000	1.12	3	dDarT(D)-nCas9, T	141000000	1.68	3	0.41
	dCas9, T	4730000	1.97	3	nCas9, T	16300000	1.56	3	0.07
	(%) colonies kanR
	Group 1	log-normal mean	log-normal sd	sample size	Group 2	log-normal mean	log-normal sd	sample size	p-value
	Cas9, T	65.86	2.06	3	Cas9, T	65.86	2.06	3	1
	dCas9, T	0.02	2.4	3	Cas9, T	65.86	2.06	3	0
	nCas9, T	4.05	2.28	3	Cas9, T	65.86	2.06	3	0.012
	DarT(D)-dCas9, T	38.19	1.88	3	Cas9, T	65.86	2.06	3	0.382
	dDarT(D)-dCas9, T	0.02	1.9	3	Cas9, T	65.86	2.06	3	0
	DarT(D)-nCas9, T	96.15	1.18	3	Cas9, T	65.86	2.06	3	0.463
	dDarT(D)-nCas9, T	0.16	2.01	3	Cas9, T	65.86	2.06	3	0
	dCas9, T	0.02	2.4	3	nCas9, T	4.05	2.28	3	0.001
	dDarT(D)-nCas9, T	0.16	2.01	3	DarT(D)-nCas9, T	96.15	1.18	3	0.003
	DarT(D)-dCas9, T	42.8571	21.6182	3	DarT(D)-nCas9, T	97.037	15.7658	3	0.029

## Sheet: Fig. 1h
Individual data
index	sample ID	editor	sgRNA	culture	allele	frequency	percent
1	167x32	DarT(G49D)-ScCas9n	NT	1	REF	848	94.22
2	167x32	DarT(G49D)-ScCas9n	NT	1	ALT	2	0.22
3	167x32	DarT(G49D)-ScCas9n	NT	1	AMB	50	5.56
4	167x32	DarT(G49D)-ScCas9n	NT	2	REF	478	94.28
5	167x32	DarT(G49D)-ScCas9n	NT	2	ALT	2	0.39
6	167x32	DarT(G49D)-ScCas9n	NT	2	AMB	27	5.33
7	167x32	DarT(G49D)-ScCas9n	NT	3	REF	892	93.4
8	167x32	DarT(G49D)-ScCas9n	NT	3	ALT	1	0.1
9	167x32	DarT(G49D)-ScCas9n	NT	3	AMB	62	6.49
10	167x31	DarT(G49D)-ScCas9n	T	1	REF	53	18.28
11	167x31	DarT(G49D)-ScCas9n	T	1	ALT	212	73.1
12	167x31	DarT(G49D)-ScCas9n	T	1	AMB	25	8.62
13	167x31	DarT(G49D)-ScCas9n	T	2	REF	22	3.61
14	167x31	DarT(G49D)-ScCas9n	T	2	ALT	537	88.03
15	167x31	DarT(G49D)-ScCas9n	T	2	AMB	51	8.36
16	167x31	DarT(G49D)-ScCas9n	T	3	REF	99	6.05
17	167x31	DarT(G49D)-ScCas9n	T	3	ALT	1377	84.12
18	167x31	DarT(G49D)-ScCas9n	T	3	AMB	161	9.84
19	168x32	DarT(G49D, E170A)-ScCas9n	NT	1	REF	318	92.98
20	168x32	DarT(G49D, E170A)-ScCas9n	NT	1	ALT	0	0
21	168x32	DarT(G49D, E170A)-ScCas9n	NT	1	AMB	24	7.02
22	168x32	DarT(G49D, E170A)-ScCas9n	NT	2	REF	513	94.48
23	168x32	DarT(G49D, E170A)-ScCas9n	NT	2	ALT	3	0.55
24	168x32	DarT(G49D, E170A)-ScCas9n	NT	2	AMB	27	4.97
25	168x32	DarT(G49D, E170A)-ScCas9n	NT	3	REF	748	94.09
26	168x32	DarT(G49D, E170A)-ScCas9n	NT	3	ALT	2	0.25
27	168x32	DarT(G49D, E170A)-ScCas9n	NT	3	AMB	45	5.66
28	168x31	DarT(G49D, E170A)-ScCas9n	T	1	REF	233	89.62
29	168x31	DarT(G49D, E170A)-ScCas9n	T	1	ALT	1	0.38
30	168x31	DarT(G49D, E170A)-ScCas9n	T	1	AMB	26	10
31	168x31	DarT(G49D, E170A)-ScCas9n	T	2	REF	643	91.34
32	168x31	DarT(G49D, E170A)-ScCas9n	T	2	ALT	9	1.28
33	168x31	DarT(G49D, E170A)-ScCas9n	T	2	AMB	52	7.39
34	168x31	DarT(G49D, E170A)-ScCas9n	T	3	REF	1309	89.9
35	168x31	DarT(G49D, E170A)-ScCas9n	T	3	ALT	13	0.89
36	168x31	DarT(G49D, E170A)-ScCas9n	T	3	AMB	134	9.2
Summary data
index	sample ID		sgRNA	allele	means of percent	sd of percent
1	167x32	DarT(G49D)-ScCas9n	NT	REF	93.97	0.49
2	167x32	DarT(G49D)-ScCas9n	NT	ALT	0.24	0.15
3	167x32	DarT(G49D)-ScCas9n	NT	AMB	5.79	0.62
4	167x31	DarT(G49D)-ScCas9n	T	REF	9.31	7.86
5	167x31	DarT(G49D)-ScCas9n	T	ALT	81.75	7.74
6	167x31	DarT(G49D)-ScCas9n	T	AMB	8.94	0.79
7	168x32	DarT(G49D, E170A)-ScCas9n	NT	REF	93.85	0.77
8	168x32	DarT(G49D, E170A)-ScCas9n	NT	ALT	0.27	0.28
9	168x32	DarT(G49D, E170A)-ScCas9n	NT	AMB	5.88	1.04
10	168x31	DarT(G49D, E170A)-ScCas9n	T	REF	90.28	0.92
11	168x31	DarT(G49D, E170A)-ScCas9n	T	ALT	0.85	0.45
12	168x31	DarT(G49D, E170A)-ScCas9n	T	AMB	8.86	1.34

## Sheet: Fig. 1i
Filtered data
Plasmid	Colony	POS	DP	AF	SNV	Motif with POS centered at char-3
11	1	1728463	76	0.2763	TC	ATTG
11	1	2238816	75	0.3867	CT	ATCG
11	1	4032832	93	0.2581	TC	AGTG
11	2	1964854	83	0.2651	TC	GCTG
11	2	2884186	41	0.3171	CG	GTCG
11	3	1996218	48	0.25	TC	ATTG
11	3	2496515	40	0.275	CG	TCCA
11	3	2884186	26	0.2692	CG	GTCG
11	3	4002022	37	0.3514	CG	CTCA
167	1	522283	58	0.4828	TC	TTTC
167	1	1741177	71	0.5493	TA	TTTC
167	1	2238816	81	0.3704	CT	ATCG
167	1	2496515	57	0.2632	CG	TCCA
167	2	4002022	33	0.2727	CG	CTCA
167	2	4413038	52	0.25	TC	TGTG
167	3	2884186	29	0.3103	CG	GTCG
190	1	730239	77	0.2597	TC	TGTG
190	1	1632710	58	0.4483	CT	CTCT
190	1	2555285	137	0.4672	CT	CTCT
190	1	2557310	127	0.4567	CT	CTCC
190	1	3904655	116	0.2931	TC	ATTG
190	1	4243748	124	0.2581	TC	GCTG
190	2	237578	221	0.3303	CT	CTCC
190	2	250724	461	0.3709	CT	GTCC
190	2	373332	508	0.5315	CT	TTCC
190	2	437138	513	0.5068	CT	GTCA
190	2	505166	483	0.2505	TC	AATG
190	2	1602770	464	0.319	CT	GTCG
190	2	2737123	484	0.5579	CT	TTCA
190	2	3543825	498	0.9839	CT	CGCC
190	2	3561968	484	0.2851	CT	ATCG
190	3	505166	440	0.25	TC	AATG
190	3	568237	251	0.3347	CT	TTCC
190	3	569581	199	0.3367	CT	TTCC
190	3	2189448	338	0.4379	CT	TTCC
Tallied data
Plasmid	Colony	SNV (N>N)	n (Count of observations)
11	1	TA	0
11	1	TC	2
11	1	TG	0
11	1	CA	0
11	1	CG	0
11	1	CT	1
11	2	TA	0
11	2	TC	1
11	2	TG	0
11	2	CA	0
11	2	CG	1
11	2	CT	0
11	3	TA	0
11	3	TC	1
11	3	TG	0
11	3	CA	0
11	3	CG	3
11	3	CT	0
167	1	TA	1
167	1	TC	1
167	1	TG	0
167	1	CA	0
167	1	CG	1
167	1	CT	1
167	2	TA	0
167	2	TC	1
167	2	TG	0
167	2	CA	0
167	2	CG	1
167	2	CT	0
167	3	TA	0
167	3	TC	0
167	3	TG	0
167	3	CA	0
167	3	CG	1
167	3	CT	0
190	1	TA	0
190	1	TC	3
190	1	TG	0
190	1	CA	0
190	1	CG	0
190	1	CT	3
190	2	TA	0
190	2	TC	1
190	2	TG	0
190	2	CA	0
190	2	CG	0
190	2	CT	8
190	3	TA	0
190	3	TC	1
190	3	TG	0
190	3	CA	0
190	3	CG	0
190	3	CT	3
Summary of tallied data
Plasmid	SNV (N>N)	n_mean (Mean of counts)	n_sd (Standard deviation of counts)
11	TA	0	0
11	TC	1.33333	0.57735
11	TG	0	0
11	CA	0	0
11	CG	1.33333	1.52753
11	CT	0.333333	0.57735
167	TA	0.333333	0.57735
167	TC	0.666667	0.57735
167	TG	0	0
167	CA	0	0
167	CG	1	0
167	CT	0.333333	0.57735
190	TA	0	0
190	TC	1.66667	1.1547
190	TG	0	0
190	CA	0	0
190	CG	0	0
190	CT	4.66667	2.88675
