# Supplementary material for: Targeted DNA ADP-ribosylation triggers templated repair in bacteria and base mutagenesis in eukaryotes
Source: Nat Biotechnol. 2025 Sep 4;44(7):1190–201. doi: 10.1038/s41587-025-02802-w (PMC13368585; doi:10.1038/s41587-025-02802-w)
Supplement: Supplementary file 8 — Statistical source data. [file 41587_2025_2802_MOESM8_ESM.xlsx]

## Sheet: Fig. 2b
Raw data for Fig. 2b: "Editing efficiency of various attenuated EPEC DarT2 mutants in E. coli kanR*"
	T-sgRNA, total CFU/mL			NT-sgRNA, total CFU/mL			T-sgRNA, Kan-resistant CFU/mL			NT-sgRNA, Kan-resistant CFU/mL			T-sgRNA, Kan-resistant %			NT-sgRNA, Kan-resistant %
Editor	Replicate 1	Replicate 2	Replicate 3	Replicate 1	Replicate 2	Replicate 3	Replicate 1	Replicate 2	Replicate 3	Replicate 1	Replicate 2	Replicate 3	Replicate 1	Replicate 2	Replicate 3	Replicate 1	Replicate 2	Replicate 3
DarT(G49D)-nCas9(D10A)	20000,00	18000,00	16000,00	4000,00	18000,00	10000,00	16000,00	20000,00	16000,00	200,00	0,00	0,00	80,00	111,11	100,00	5,00	0,01	0,01
DarT(G49D,R57A)-nCas9	220000000,00	160000000,00	220000000,00	80000000,00	60000000,00	220000000,00	80000,00	300000,00	120000,00	80000,00	4000,00	60000,00	0,04	0,19	0,05	0,10	0,01	0,03
DarT(G49D,M84L)-nCas9	260000000,00	120000000,00	140000000,00	240000000,00	160000000,00	100000000,00	2600000,00	3000000,00	3400000,00	28000,00	18000,00	0,00	1,00	2,50	2,43	0,01	0,01	0,01
DarT(G49D,M86L)-nCas9	140000000,00	220000000,00	220000000,00	100000000,00	80000000,00	120000000,00	140000000,00	60000000,00	180000000,00	0,00	12000,00	24000,00	100,00	27,27	81,82	0,01	0,02	0,02
DarT(G49D,R92A)-nCas9	120000000,00	160000000,00	140000000,00	200000000,00	100000000,00	100000000,00	120000000,00	80000000,00	100000000,00	52000,00	40000,00	0,00	100,00	50,00	71,43	0,03	0,04	0,01
DarT(G49D,R166A)-nCas9	120000000,00	120000000,00	60000000,00	140000000,00	180000000,00	200000000,00	16000000,00	16000000,00	18000000,00	30000,00	38000,00	38000,00	13,33	13,33	30,00	0,02	0,02	0,02
DarT(G49D,R193A)-nCas9	120000000,00	240000000,00	180000000,00	40000000,00	100000000,00	60000000,00	120000000,00	240000000,00	100000000,00	80000,00	0,00	60000,00	100,00	100,00	55,56	0,20	0,01	0,10
DarT(DLAA)-nCas9	180000000,00	100000000,00	80000000,00	160000000,00	60000000,00	40000000,00	100000000,00	40000000,00	40000000,00	40000,00	100000,00	60000,00	55,56	40,00	50,00	0,03	0,17	0,15
dDarT(G49D,E170A)-nCas9	80000000	220000000	160000000	220000000	180000000	180000000	200000	160000	380000	60000	60000	60000	0.25	0.0727273	0.2375	0.0272727	0.0333333	0.0333333
Statistical analysis
Test: two-tailed, unpaired, Welch's t-test
	(%) colonies kanR
	Group 1	log-normal mean	log-normal sd	sample size	Group 2	log-normal mean	log-normal sd	sample size	p-value
	G49D	96.1	1.18	3	G49D	96.1	1.18	3	1
	R57A	0.0719	2.35	3	G49D	96.1	1.18	3	0
	M84L	11.4	1.13	3	G49D	96.1	1.18	3	0
	M86L	106	1.65	3	G49D	96.1	1.18	3	0.77
	R92A	79.4	1.49	3	G49D	96.1	1.18	3	0.51
	R166A	17.5	1.6	3	G49D	96.1	1.18	3	0.02
	R193A	64.4	1.58	3	G49D	96.1	1.18	3	0.27
	DLAA	106	1.65	3	G49D	96.1	1.18	3	0.77
	E170A	0.163	2.01	3	G49D	96.1	1.18	3	0

## Sheet: Fig. 2d
Raw data for Fig. 2d: "End-point measurement for the growth of E. coli (ΔrecA) transformed with different attenuated GE variants"
Index	Time (h:m:s)	Plasmid	OD600
1	12:02:15	21	0.288
2	12:02:15	21	0.265
3	12:02:15	21	0.323
4	12:02:15	28	0.437
5	12:02:15	28	0.473
6	12:02:15	28	0.515
7	12:02:15	167	0.241
8	12:02:15	167	0.221
9	12:02:15	167	0.285
10	12:02:15	168	0.539
11	12:02:15	168	0.512
12	12:02:15	168	0.563
13	12:02:15	180	0.258
14	12:02:15	180	0.204
15	12:02:15	180	0.286
16	12:02:15	181	0.318
17	12:02:15	181	0.311
18	12:02:15	181	0.332
19	12:02:15	182	0.528
20	12:02:15	182	0.510
21	12:02:15	182	0.522
22	12:02:15	195	0.549
23	12:02:15	195	0.518
24	12:02:15	195	0.521
25	12:02:15	196	0.524
26	12:02:15	196	0.504
27	12:02:15	196	0.509
Statistical analysis
Test: two-sided, unpaired, Welch's t-test
	OD600
	Group 1	mean	sd	sample size	Group 2	mean	sd	sample size	p-value
	G49D	0.249	0.129	3	E170A	0.538	0.0475	3	0
	R57A	0.529	0.032	3	E170A	0.538	0.0475	3	0.65
	M84L	0.52	0.0177	3	E170A	0.538	0.0475	3	0.35
	M86L	0.249	0.173	3	E170A	0.538	0.0475	3	0
	R92A	0.32	0.0332	3	E170A	0.538	0.0475	3	0
	R166A	0.512	0.0202	3	E170A	0.538	0.0475	3	0.22
	R193A	0.292	0.0994	3	E170A	0.538	0.0475	3	0
	DLAA	0.475	0.0821	3	E170A	0.538	0.0475	3	0.09
	E170A	0.538	0.0475	3	E170A	0.538	0.0475	3	1
*	G49D	0.249	0.129	3	G49D	0.249	0.129	3	1
	R57A	0.529333	0.0320209	3	G49D	0.249	0.129	3	0
	M84L	0.52	0.0176757	3	G49D	0.249	0.129	3	0
	M86L	0.249333	0.173168	3	G49D	0.249	0.129	3	0.99
	R92A	0.320333	0.0332195	3	G49D	0.249	0.129	3	0.05
	R166A	0.512333	0.0202295	3	G49D	0.249	0.129	3	0
	R193A	0.292	0.0993771	3	G49D	0.249	0.129	3	0.17
	DLAA	0.475	0.0821346	3	G49D	0.249	0.129	3	0
	E170A	0.538	0.0475312	3	G49D	0.249	0.129	3	0

## Sheet: Fig. 2e
Raw data for Fig. 2e: "Editing efficiency using EPEC DarT2DLAA in E. coli strains deficient for repair proteins"
	NT-sgRNA, total CFU/mL			T-sgRNA, total CFU/mL			NT-sgRNA, Kan-resistant CFU/mL			T-sgRNA, Kan-resistant CFU/mL			NT-sgRNA, Kan-resistant %			T-sgRNA, Kan-resistant %
E. coli strain	Replicate 1	Replicate 2	Replicate 3	Replicate 1	Replicate 2	Replicate 3	Replicate 1	Replicate 2	Replicate 3	Replicate 1	Replicate 2	Replicate 3	Replicate 1	Replicate 2	Replicate 3	Replicate 1	Replicate 2	Replicate 3
WT	160000000	60000000	40000000	180000000	100000000	80000000	40000,00	100000,00	60000,00	100000000,00	40000000,00	40000000,00	0,03	0,17	0,15	55,56	40,00	50,00
ΔrecA	1200000	400000	200000	600	1400	1000	0,00	0,00	0,00	0,00	0,00	0,00	0,00	0,00	0,00	0,00	0,00	0,00
ΔrecB	8000000	10000000	20000000	2600000	4000000	2600000	2200,00	600,00	1200,00	4000000,00	3800000,00	3400000,00	0,03	0,01	0,01	153,85	95,00	130,77
ΔrecF	220000000	40000000	60000000	320000000	22000000	100000000	24000,00	8000,00	12000,00	3400000,00	4000000,00	3800000,00	0,01	0,02	0,02	1,06	18,18	3,80
ΔrecT	28000000	20000000	12000000	12000000	18000000	18000000	2000,00	1000,00	3000,00	2600000,00	3400000,00	3800000,00	0,01	0,01	0,03	21,67	18,89	21,11
ΔrecJ	80000000	120000000	100000000	140000000	120000000	60000000	60000,00	40000,00	20000,00	60000000,00	40000000,00	40000000,00	0,08	0,03	0,02	42,86	33,33	66,67
ΔrecO	80000000	60000000	40000000	60000000	40000000	40000000	16000,00	6000,00	2000,00	8000000,00	6000000,00	5600000,00	0,02	0,01	0,01	13,33	15,00	14,00
ΔxthA	80000000	140000000	120000000	80000000	160000000	30000000	120000,00	140000,00	80000,00	52000000,00	46000000,00	36000000,00	0,15	0,10	0,07	65,00	28,75	120,00
ΔmutS	160000000	260000000	140000000	200000000	160000000	140000000	180000,00	80000,00	80000,00	100000000,00	100000000,00	140000000,00	0,11	0,03	0,06	50,00	62,50	100,00
ΔuvrA	180000000	120000000	240000000	260000000	220000000	140000000	140000,00	60000,00	80000,00	120000000,00	120000000,00	200000000,00	0,08	0,05	0,03	46,15	54,55	142,86
Statistical analysis
Test: one-sided, unpaired, Welch's t-test
	CFU/mL
	Group 1	log-normal mean	log-normal sd	sample size	Group 2	log-normal mean	log-normal sd	sample size	p-value
	recB	3000000	1.28	3	WT	113000000	1.52	3	0
	recF	89000000	3.83	3	WT	113000000	1.52	3	0.4
	recO	45800000	1.26	3	WT	113000000	1.52	3	0.02
	recT	15700000	1.26	3	WT	113000000	1.52	3	0.002
	recJ	100000000	1.57	3	WT	113000000	1.52	3	0.38
	mutS	165000000	1.2	3	WT	113000000	1.52	3	0.87
	xthA	72700000	2.32	3	WT	113000000	1.52	3	0.24
	uvrA	200000000	1.38	3	WT	113000000	1.52	3	0.93
	(%) colonies kanR
	Group 1	log-normal mean	log-normal sd	sample size	Group 2	log-normal mean	log-normal sd	sample size	p-value
	recB	124	1.28	3	WT	48.1	1.18	3	1
	recF	4.19	4.15	3	WT	48.1	1.18	3	0.048
	recO	14.1	1.06	3	WT	48.1	1.18	3	0.001
	recT	20.5	1.08	3	WT	48.1	1.18	3	0.003
	recJ	45.7	1.42	3	WT	48.1	1.18	3	0.42
	mutS	67.9	1.42	3	WT	48.1	1.18	3	0.89
	xthA	60.8	2.05	3	WT	48.1	1.18	3	0.68
	uvrA	71.1	1.84	3	WT	48.1	1.18	3	0.81

## Sheet: Fig. 2f
Raw data for Fig. 3b: "Effect of substitution size on editing efficiency"
	Edited colonies		Mixed colonies		Unedited colonies		Edited %		Mixed %		Unedited %
Variant	Replicate 1	Replicate 2	Replicate 1	Replicate 2	Replicate 1	Replicate 2	Replicate 1	Replicate 2	Replicate 1	Replicate 2	Replicate 1	Replicate 2
"45/-45"	2	0	4	4	2	4	25	0	50	50	25	50
"+30/-30"	8	8	0	0	0	0	100	100	0	0	0	0
"+60/-2"	6	4	2	2	0	2	75	50	25	25	0	25
"+45/-2"	3	5	5	3	0	0	37,5	62,5	62,5	37,5	0	0
"+30/-2"	4	3	4	5	0	0	50	37,5	50	62,5	0	0
"+15/-2"	7	4	1	4	0	0	87,5	50	12,5	50	0	0
"+5/-60"	7	3	0	5	1	0	87,5	37,5	0	62,5	12,5	0
"+5/-45"	4	7	4	1	0	0	50	87,5	50	12,5	0	0
"+5/-30"	4	4	4	4	0	0	50	50	50	50	0	0
"+5/-12"	7	6	1	2	0	0	87,5	75	12,5	25	0	0

## Sheet: Fig. 2g
Raw data for Fig. 3b: "Effect of deletion size on editing efficiency"
	Edited colonies		Mixed colonies		Unedited colonies		Edited %		Mixed %		Unedited %
Variant	Replicate 1	Replicate 2	Replicate 1	Replicate 2	Replicate 1	Replicate 2	Replicate 1	Replicate 2	Replicate 1	Replicate 2	Replicate 1	Replicate 2
91 bp (+45/-45)	1	1	7	7	0	0	12,5	12,5	87,5	87,5	0	0
61bp (+30/-30)	7	8	1	0	0	0	87,5	100	12,5	0	0	0
18bp (+15/-2)	7	7	1	0	0	1	87,5	87,5	12,5	0	0	12,5
8bp (+5/-2)	8	8	0	0	0	0	100	100	0	0	0	0

## Sheet: Fig. 2h
Raw data for Fig. 3b: "Effect of insertion size on editing efficiency"
	Edited colonies		Mixed colonies		Unedited colonies		Edited %		Mixed %		Unedited %
	Replicate 1	Replicate 2	Replicate 1	Replicate 2	Replicate 1	Replicate 2	Replicate 1	Replicate 2	Replicate 1	Replicate 2	Replicate 1	Replicate 2
500 bp (+5/+6)	0	0	0	0	8	8	0	0	0	0	100	100
100 bp (+5/+6)	5	2	2	2	1	4	62,5	25	25	25	12,5	50
10 bp (+5/+6)	6	8	2	0	0	0	75	100	25	0	0	0
