# Supplementary material for: Targeted DNA ADP-ribosylation triggers templated repair in bacteria and base mutagenesis in eukaryotes
Source: Nat Biotechnol. 2025 Sep 4;44(7):1190–201. doi: 10.1038/s41587-025-02802-w (PMC13368585; doi:10.1038/s41587-025-02802-w)
Supplement: Supplementary file 9 — Statistical source data. [file 41587_2025_2802_MOESM9_ESM.xlsx]

## Sheet: Fig. 3b
Raw data for Fig. 4b: "Editing efficiency of the S. cerevisiae genome through HDR in the presence of a repair template (RT)"
	Number of edited colonies through HDR			Number of unedited colonies			HDR Efficiency (%)
Editor	Replicate 1	Replicate 2	Replicate 3	Replicate 1	Replicate 2	Replicate 3	Replicate 1	Replicate 2	Replicate 3
DarT2 (DLAA)-nScCas9 + NT-sgRNA +RT	0	0	0	8	8	8	0	0	0
dDarT2 (DLAA)-nScCas9 + NT-sgRNA +RT	0	0	0	8	8	8	0	0	0
DarT2 (DLAA)-nScCas9 + T-sgRNA +RT	1	2	1	7	6	7	12,5	25	12,5
dDarT2 (DLAA)-nScCas9 + T-sgRNA +RT	0	0	0	8	8	8	0	0	0

## Sheet: Fig. 3c
Raw data for Fig. 4c: "Base mutagenesis efficiency of the S. cerevisiae genome in the presence of a RT"
	Number of edited colonies through base mutagenesis			Number of unedited colonies			MBE Efficiency (%)
Editor	Replicate 1	Replicate 2	Replicate 3	Replicate 1	Replicate 2	Replicate 3	Replicate 1	Replicate 2	Replicate 3
DarT2 (DLAA)-nScCas9 + NT-sgRNA +RT	0	0	0	8	8	8	0	0	0
dDarT2 (DLAA)-nScCas9 + NT-sgRNA +RT	0	0	0	8	8	8	0	0	0
DarT2 (DLAA)-nScCas9 + T-sgRNA +RT	2	3	1	6	5	7	25	37,5	12,5
dDarT2 (DLAA)-nScCas9 + T-sgRNA +RT	0	0	0	8	8	8	0	0	0

## Sheet: Fig. 3d
Raw data for Fig. 4d: "Base mutagenesis efficiency in S. cerevisiae in the presence (+ RT) or absence (- RT) of a RT"
	Substitution of ADPr-thymine to A (# of colonies)			Substitution of ADPr-thymine to C (# of colonies)			Substitution of ADPr-thymine to G (# of colonies)			Unedited (# of colonies)			Substitution of ADPr-thymine to A (%)			Substitution of ADPr-thymine to C (%)			Substitution of ADPr-thymine to G (%)			Unedited (%)
Editor	Replicate 1	Replicate 2	Replicate 3	Replicate 1	Replicate 2	Replicate 3	Replicate 1	Replicate 2	Replicate 3	Replicate 1	Replicate 2	Replicate 3	Replicate 1	Replicate 2	Replicate 3	Replicate 1	Replicate 2	Replicate 3	Replicate 1	Replicate 2	Replicate 3	Replicate 1	Replicate 2	Replicate 3
DarT2 (DLAA)-nScCas9 + T-sgRNA	5	3	3	1	1	2	0	0	0	2	4	3	62,5	37,5	37,5	12,5	12,5	25	0	0	0	25	50	37,5
DarT2 (DLAA)-nScCas9 + NT-sgRNA	0	0	0	0	0	0	0	0	0	8	8	8	0	0	0	0	0	0	0	0	0	100	100	100
DarT2 (DLAA)-nScCas9 + NT-sgRNA +RT	0	0	0	0	0	0	0	0	0	8	8	8	0	0	0	0	0	0	0	0	0	100	100	100
dDarT2 (DLAA)-nScCas9 + NT-sgRNA +RT	0	0	0	0	0	0	0	0	0	8	8	8	0	0	0	0	0	0	0	0	0	100	100	100
DarT2 (DLAA)-nScCas9 + T-sgRNA +RT	1	2	1	1	1	0	0	0	0	6	5	7	12,5	25	12,5	12,5	12,5	0	0	0	0	75	62,5	87,5
dDarT2 (DLAA)-nScCas9 + T-sgRNA +RT	0	0	0	0	0	0	0	0	0	0	0	0	0	0	0	0	0	0	0	0	0	100	100	100

## Sheet: Fig. 3f
		Base mutations (%)
		T>A			T>C			T>G
DarT2(D)-nCas9	NT	0	0	0	0	0	0	0	0	0
	T	0.624666	0.68186	1.21584	0.0947677	0.120975	0.538288	0.27229	0.158856	0.483965
DarT2(D)-dCas9	T	0	0	0	0	0	0	0	0	0
dDarT2-nCas9	T	0	0	0	0	0	0	0	0	0

## Sheet: Fig. 3g
Base mutation (%) PDS1_sgRNA1
Reference_sequence	A			T			C			G
A	-0.45*	-0.46*	-0.45*	0.01	0	0.04	0	0	0	0.04	0	0
A	-0.45*	-0.68*	-0.25*	0.04	0.22	-0.16	0	0	0	0	0	0
A	-0.44*	-0.67*	-0.3*	0.03	0.21	-0.11	0	0	0	0	0	0
A	-0.45*	-0.41*	-0.46*	0.05	0	0.04	0	0	0	0.01	-0.05	0.01
T	0.05	0	0.04	-0.44*	-0.46*	-0.45*	0	0	0	0	0	0
A	-0.4*	-0.51*	-0.45*	0	0	0.04	0	0.05	0	0	0	0
T	0	0.03	0	-0.44*	-0.5*	-0.51*	0	0	0.04	0	0	0
C	0.05	0.06	0.1	0.06	0.17	0.07	-0.55*	-0.72*	-0.66*	0	0	0
T	0.74	0.81	1.3	-1.58*	-1.6*	-3.11*	0.07	0.14	0.68	0.31	0.16	0.53
C	-0.01	0	0.05	0.06	0.04	0.01	-0.59*	-0.6*	-0.68*	0	0	0
A	-0.52*	-0.53*	-0.56*	-0.02	-0.02	0.01	0	0	0	0	0	-0.01
A	-0.53*	-0.52*	-0.63*	0	0	0	0	0	0	0.02	0.01	0
T	0	0	0	-0.52*	-0.53*	-0.52*	-0.03	0.08	-0.07	0	0	0
G	-0.02	-0.03	0.02	0	0	0	0	0	0	-0.49*	-0.41*	-0.6*
G	-0.11	0.01	-0.02	0	-0.01	0	-0.02	0	-0.01	-0.38*	-0.45*	-0.5*
T	0	0	0	-0.57*	-0.46*	-0.43*	0.03	0.01	-0.03	0	0	0
T	0	0	0	-0.52*	-0.6*	-0.39*	-0.03	0.15	-0.08	0	0	0.01
G	-0.52	0.08	-0.31	0.1	0.05	-0.1	0.04	0.07	-0.02	-0.17*	-0.65*	0.01*
A	-0.6*	-0.45*	-0.4*	0.04	0.01	0	0	0	0	0.02	0	0
A	-0.55*	-0.47*	-0.41*	0.03	0.01	0	0	0	0	0.01	0.02	0.01
G	0	0	0.06	0	0	0	0	0	0	-0.46*	-0.47*	-0.35*
T	-0.03	-0.02	0.01	-0.44*	-0.42*	-0.36*	0	0	0	0	0	0.06
G	0	0.01	0	0	0	0.06	0	0	0	-0.46*	-0.45*	-0.35*
T	-0.01	0.02	0.01	-0.46*	-0.45*	-0.36*	0	0	0	0	0	0.06
G	0	0	0.01	0	0	0.06	0	0.01	0.03	-0.46*	-0.46*	-0.39*
G	0.02	-0.01	0.02	0	0	0.02	0	0.05	-0.06	-0.5*	-0.49*	-0.26*
G*	0*	0*	0.01*	0*	0*	0*	0.02*	0.02*	-0.07*	-0.49*	-0.47*	-0.24*
A*	-0.46*	-0.45*	-0.35*	0*	0*	0*	0*	0*	0*	0*	0*	0.06*
T*	0*	0*	0.06*	-0.46*	-0.45*	-0.35*	0*	0*	0*	0*	0*	0*
A*	-0.47*	-0.48*	-0.31*	0*	0*	0.06*	0*	0*	0*	0*	0.03*	-0.05*
T*	0*	0*	0.06*	-0.46*	-0.45*	-0.34*	0*	0*	-0.01*	0*	0*	0*
T*	0*	0*	0*	-0.46*	-0.45*	-0.29*	0*	0*	0*	0*	0*	0*
T*	0*	0*	0*	-0.46*	-0.46*	-0.31*	0*	0.01*	0.02*	0*	0*	0*
A*	-0.44*	-0.21*	0.05*	-0.03*	-0.26*	-0.34*	0*	0*	0*	0*	0.02*	0*
G*	0*	0*	0.06*	0*	0*	-0.01*	0*	0*	0*	-0.46*	-0.45*	-0.34*
C*	0*	0*	-0.01*	-0.02*	-0.03*	-0.02*	-0.45*	-0.42*	-0.32*	0*	0*	0.06*
C*	0*	0*	0*	-0.01*	0.01*	0*	-0.46*	-0.46*	-0.3*	0*	0*	0*
A*	-0.4*	-0.44*	-0.36*	0*	-0.01*	0.01*	0*	0*	0.06*	0*	0*	0*
G*	0*	0*	0.06*	0*	-0.04*	-0.01*	0*	0*	-0.01*	-0.4*	-0.41*	-0.33*
A*	-0.4*	-0.45*	-0.35*	0*	0*	0*	0*	0*	0*	0*	0*	0.06*
Base mutation (%) PDS1_sgRNA2
Reference_sequence	A			T			C			G
T	0	0	0	-0.61*	-3.17*	3.15*	0	0	0	0	0	0
A	-0.73*	-3.17*	3.15*	0	0	0	0	0	0	0	0	0
T	0	0	0	-0.73*	-3.17*	3.15*	0	0	0	0	0	0
G	0	-0.05	0	-0.05	-0.26	0.21	0	0	0	-0.68*	-2.86*	2.95*
G	0	0	0	0.09	0	0	0	0	0	-0.82*	-3.17*	3.15*
G	0	0	0	0	0	0	0	0	0	-0.73*	-3.17*	3.15*
A	-0.82*	-3.12*	3.09*	0.09	0	0.07	0	0	0	0	-0.04	0
T	0	0	0	-0.73*	-3.17*	3.15*	0	0	0	0	0	0
C	0.13	0	0	0	0	0	-0.87*	-3.17*	3.15*	0	0	0
T	0.32	0	0	-1.05*	-3.17*	3.09*	0	0	0.07	0	0	0
C	0	0	0	-0.04	-0.05	0.05	-0.68*	-3.12*	3.01*	0	0	0
T	0.36	0	0.24	-1.18*	-3.17*	2.75*	0.09	0	0.16	0	0	0
T	0	0	0	-0.82*	-3.17*	3.15*	0	0	0	0	0	0
T	0.44	0.64	0.77	-1.56*	-4.29*	1.65*	0.18	0	0	0.15	0.49	0.54
C	0	0	0	-0.09*	-0.37*	0.34	-0.6*	-2.79*	2.82*	0	0	0
C	0	0	0	-0.04*	-0.05*	0.05*	-0.56*	-3.12*	3.1*	0	0	0
A	-0.67*	-3.22*	2.7*	0.06	0.05	0.45	0	0	0	0	0	0
G	0	0	0	0	0	0	0	0	0	-0.61*	-3.17*	3.15*
T	0	0	0	-0.61*	-3.17*	3.15*	0	0	0	0	0	0
C	0	0	0	0	0	0	-0.61*	-3.17*	3.15*	0	0	0
T	0	0	0	-0.61*	-3.17*	3.15*	0	0	0	0	0	0
T	0	0	0	-0.61*	-3.17*	3.15*	0	0	0	0	0	0
C	0	0	0	-0.02*	-0.28*	0.31*	-0.59*	-2.89*	2.85*	0	0	0
A	-0.48*	-3.05*	3.05*	-0.07	-0.07	0.06	0	0	0	-0.05	-0.05	0.05
G	0	0	0	0	0	0	0	0	0	-0.61*	-3.17*	3.15*
G	-0.04	0	0	0	0	0	0	0	0	-0.56*	-3.17*	3.15*
C*	0*	0*	0*	0*	0*	0*	-0.61*	-3.17*	3.15*	0*	0*	0*
A*	-0.63*	-3.07*	2.64*	0.02*	-0.1*	0.51*	0*	0*	0*	0*	0*	0*
A*	-0.54*	-3.1*	3.1*	-0.07*	-0.07*	0.05*	0*	0*	0*	0*	0*	0*
A*	-0.53*	-3.06*	3.11*	-0.04*	-0.06*	0.05*	0*	0*	0*	-0.04*	-0.05*	0*
A*	-0.59*	-3.01*	3.01*	-0.01*	-0.16*	0.15*	0*	0*	0*	0*	0*	0*
G*	0*	0*	0*	0*	0*	0*	0.01*	-0.09*	0.1*	-0.62*	-3.08*	3.06*
A*	-0.61*	-3.17*	3.15*	0*	0*	0*	0*	0*	0*	0*	0*	0*
A*	-0.61*	-3.17*	3.15*	0*	0*	0*	0*	0*	0*	0*	0*	0*
G*	0*	0*	0*	0*	0*	0*	0*	0*	0*	-0.61*	-3.17*	3.15*
C*	0*	0*	0*	0*	0*	0*	-0.61*	-3.17*	3.15*	0*	0*	0*
T*	0.01*	-0.26*	0.25*	-0.61*	-2.91*	2.91*	0*	0*	0*	0*	0*	0*
T*	0*	0*	0*	-0.61*	-3.17*	3.15*	0*	0*	0*	0*	0*	0*
C*	0*	0*	0*	0*	0*	0*	-0.61*	-3.17*	3.15*	0*	0*	0*
A*	-0.61*	-3.17*	3.15*	0*	0*	0*	0*	0*	0*	0*	0*	0*
Base mutation (%) PDS1_sgRNA3
Reference_sequence	A			T			C			G
A	-1.23*	-4.58*	4.11*	0	0	0	0	0	0	0	0	0
C	0	0	0	0	0	0	-1.23*	-4.58*	4.11*	0	0	0
A	-1.23*	-4.58*	4.11*	0	0	0	0	0	0	0	0	0
T	0	0	0	-1.23*	-4.58*	4.11*	0	0	0	0	0	0
C	0	0	0	-0.13	-1.66	0.18	-1.1*	-2.93*	3.93*	0	0	0
T	0	0	0	-1.23*	-4.58*	4.11*	0	0	0	0	0	0
C	0	0	0	0	0	0	-1.23*	-4.58*	4.11*	0	0	0
T	0.3	0	0.22	-1.53*	-4.58*	3.6*	0	0	0.29	0	0	0
T	0	0	0	-1.23*	-4.58*	4.11*	0	0	0	0	0	0
G	0	0	0	0	0	0	0	0	0	-1.23*	-4.58*	4.11*
C	0	0	0	0	0	0	-1.06*	-4.34*	3.94*	-0.17	-0.25	0.16
C	0	0	0	0	0	0	-1.08*	-4.43*	3.95*	-0.14	-0.15	0.16
T	-0.12	-1.65	1.47	-1.11*	-2.94*	2.64*	0	0	0	0	0	0
C	0	0	0	0	0	0	-1.23*	-4.58*	4.11*	0	0	0
C	0	0	0	0	0	0	-1.23*	-4.58*	4.11*	0	0	0
A	-1.23*	-4.58*	4.11*	0	0	0	0	0	0	0	0	0
G	0	0	0	0	0	0	0	0	0	-1.23*	-4.58*	4.11*
C	0	0	0	0	0	0	-1.23*	-4.58*	4.11*	0	0	0
A	-1.23*	-4.58*	4.11*	0	0	0	0	0	0	0	0	0
A	-1.23*	-4.58*	4.11*	0	0	0	0	0	0	0	0	0
T	0	0	0	-1.23*	-4.58*	4.11*	0	0	0	0	0	0
A	-1.23*	-4.58*	4.11*	0	0	0	0	0	0	0	0	0
T	0	0	0	-1.23*	-4.58*	4.11*	0	0	0	0	0	0
C	0	0	0	-0.17	-0.18	0.14	-1.06*	-4.41*	3.97*	0	0	0
G	0	0	0	0	0	0	0	0	0	-1.23*	-4.58*	4.11*
G	0	0	0	0	0	0	0	0	0	-1.23*	-4.58*	4.11*
T*	0*	0*	0*	-1.23*	-4.58*	4.11*	0*	0*	0*	0*	0*	0*
T*	-0.32*	-0.35*	1.14*	-0.9*	-4.24*	2.97*	0*	0*	0*	0*	0*	0*
T*	0*	0*	0*	-1.23*	-4.58*	4.11*	0*	0*	0*	0*	0*	0*
G*	0*	0*	0*	0*	0*	0*	0*	0*	0*	-1.23*	-4.58*	4.11*
T*	0*	0*	0*	-1.23*	-4.58*	4.11*	0*	0*	0*	0*	0*	0*
G*	0*	0*	0*	0*	0*	0*	0*	0*	0*	-1.23*	-4.58*	4.11*
A*	-1.23*	-4.58*	4.11*	0*	0*	0*	0*	0*	0*	0*	0*	0*
C*	0*	0*	0*	0*	0*	0*	-1.23*	-4.58*	4.11*	0*	0*	0*
C*	0*	0*	0*	0*	0*	0*	-1.23*	-4.58*	4.11*	0*	0*	0*
A*	-1.23*	-4.58*	4.11*	0*	0*	0*	0*	0*	0*	0*	0*	0*
G*	0*	0*	0*	0*	0*	0*	0*	0*	0*	-1.23*	-4.58*	4.11*
C*	0*	0*	0*	0*	0*	0*	-1.23*	-4.58*	4.11*	0*	0*	0*
A*	-1.28*	-4.37*	3.88*	0*	0*	0*	0*	0*	0*	0.07*	-0.22*	0.23*
T*	-0.23*	-0.28*	0.24*	-0.99*	-4.3*	3.87*	0*	0*	0*	0*	0*	0*
