# Supplementary material for: Targeted DNA ADP-ribosylation triggers templated repair in bacteria and base mutagenesis in eukaryotes
Source: Nat Biotechnol. 2025 Sep 4;44(7):1190–201. doi: 10.1038/s41587-025-02802-w (PMC13368585; doi:10.1038/s41587-025-02802-w)
Supplement: Supplementary file 10 — Statistical source data. [file 41587_2025_2802_MOESM10_ESM.xlsx]

## Sheet: Fig. 4c
	Templated editing (%)
		HEK-293T			HEK-293T (ΔTARG1)
Cas9	NT	0	0	0	0.02	0	0
	T	21.76	22.7	24.38	21.93	22.6	24.35
nCas9	NT	0	0	0	0	0	0
	T	11.81	21.72	21.73	13.03	21.95	22.08
dDarT2-nCas9	NT	0	0	0	0.01	0	0
	T	5.57	6.17	5.4	9.78	8.82	8.18
DarT2(DLAA)-nCas9	NT	0	0	0	0	0	0
	T	7.2	4.57	4.44	8.79	9.97	7.72
DarT2(D)-nCas9	NT	0	0	0	0	0	0
	T	5.81	7.94	8.39	8.44	10.32	12.21
	Indels (%)
		HEK-293T			HEK-293T (ΔTARG1)
Cas9	NT	0.11	0.11	0.11	0.1	0.11	0.11
	T	29.71	31.05	37.2	31.29	32.22	34.98
nCas9	NT	0.1	0.12	0.11	0.1	0.11	0.1
	T	0.61	0.39	0.33	0.86	0.28	0.64
dDarT2-nCas9	NT	0.1	0.1	0.11	0.12	0.1	0.13
	T	0.32	0.65	0.27	0.35	0.23	0.23
DarT2(DLAA)-nCas9	NT	0.1	0.11	0.1	0.1	0.1	0.1
	T	0.26	0.49	0.26	0.62	0.42	0.39
DarT2(D)-nCas9	NT	0.13	0.1	0.11	0.09	0.1	0.09
	T	0.31	0.41	0.43	1.12	1.22	1.51
	base mutation (%)
		HEK-293T			HEK-293T (ΔTARG1)
Cas9	NT	0.015147	0.014513	0.015782	0.014691	0.020093	0.022065
	T	0.04845	0.022907	0	0.005567	0.0634216	0.0302919
nCas9	NT	0.015482	0.019218	0.016332	0.019271	0.013544	0.014722
	T	0.070429	0.010462	0.009682	0.010214	0.009896	0.010793
dDarT2-nCas9	NT	0.013711	0.021907	0.019601	0.015295	0.015817	0.016681
	T	0.01264	0.014281	0.026073	0.320586	0.246424	0.355695
DarT2(DLAA)-nCas9	NT	0.014808	0.014388	0.013865	0.015207	0.019242	0.015673
	T	0.012229	0.01443	0.018307	0.17367	0.1409	0.136716
DarT2(D)-nCas9	NT	0.020402	0.018257	0.0152	0.012155	0.014639	0.0145
	T	0.038532	0.026384	0.030133	8.58934	9.51544	9.45663
Statistical Analysis: Unpaired T-Test
		HEK-293T			HEK-293T (ΔTARG1)			p-value	Significant?
Cas9_Targeting	Templated editing (%)	21.76	22.7	24.38	21.93	22.6	24.35	0.990501	ns
	Indel (%)	29.71	31.05	37.2	31.29	32.22	34.98	0.949464	ns
nCas9_Targeting	Templated editing (%)	11.81	21.72	21.73	13.03	21.95	22.08	0.899548	ns
	Indel (%)	0.61	0.39	0.33	0.86	0.28	0.64	0.486786	ns
dDarT2-nCas9_Targeting	Templated editing (%)	5.57	6.17	5.4	9.78	8.82	8.18	0.008987	**
DarT2(DLAA)-nCas9_Targeting	Templated editing (%)	7.2	4.57	4.44	8.79	9.97	7.72	0.041633	*
DarT2(D)-nCas9_Targeting	Templated editing (%)	5.81	7.94	8.39	8.44	10.32	12.21	0.100664	ns
dDarT2-nCas9_Targeting	Base mutation (%)	0.01264	0.014281	0.026073	0.320586	0.246424	0.355695	0.011079	*
DarT2(DLAA)-nCas9_Targeting	Base mutation (%)	0.012229	0.01443	0.018307	0.17367	0.1409	0.136716	0.006383	**
DarT2(D)-nCas9_Targeting	Base mutation (%)	0.038532	0.026384	0.030133	8.58934	9.51544	9.45663	0.001066	***
		DarT2(DLAA)-nCas9			DarT2(D)-nCas9			p-value	Significant?
HEK-293T (ΔTARG1)_Targeting	Templated editing (%)	8.79	9.97	7.72	8.44	10.32	12.21	0.316505	ns
	Base mutation (%)	0.174	0.141	0.137	8.589	9.515	9.457	0.001079	***
		dDarT2-nCas9			DarT2(D)-nCas9			p-value	Significant?
HEK-293T (ΔTARG1)_Targeting	Templated editing (%)	9.78	8.82	8.18	8.44	10.32	12.21	0.331203	ns
	Base mutation (%)	0.321	0.246	0.356	8.589	9.515	9.457	0.001012	***
		DarT2(D)-nCas9			nCas9			p-value	Significant?
HEK-293T (ΔTARG1)_Targeting	Indel (%)	1.12	1.22	1.51	0.86	0.28	0.64	0.033935	*
		HEK-293T			Variance_1		HEK-293T (ΔTARG1)			Variance_2		F-ratio	p-value	Based on F-tests, unequal variances was assumed across samples
Cas9_Targeting	Templated editing (%)	21.76	22.7	24.38	1.76173		21.93	22.6	24.35	1.5613		1.12838	0.469842
	Indel (%)	29.71	31.05	37.2	15.953		31.29	32.22	34.98	3.6831		4.33141	0.187567
nCas9_Targeting	Templated editing (%)	11.81	21.72	21.73	32.7691		13.03	21.95	22.08	26.9143		1.21754	0.450951
	Indel (%)	0.61	0.39	0.33	0.0217333		0.86	0.28	0.64	0.0857333		3.94478	0.202233
dDarT2-nCas9_Targeting	Templated editing (%)	5.57	6.17	5.4	0.163633		9.78	8.82	8.18	0.648533		3.96333	0.201478
DarT2(DLAA)-nCas9_Targeting	Templated editing (%)	7.2	4.57	4.44	2.42523		8.79	9.97	7.72	1.26663		1.91471	0.343088
DarT2(D)-nCas9_Targeting	Templated editing (%)	5.81	7.94	8.39	1.8993		8.44	10.32	12.21	3.55323		1.87081	0.348333
dDarT2-nCas9_Targeting	Base mutation (%)	0.013	0.014	0.026	5.36983e-05		0.321	0.246	0.356	0.00311213		57.9559	0.016962
DarT2(DLAA)-nCas9_Targeting	Base mutation (%)	0.012	0.014	0.018	9.4696e-06		0.174	0.141	0.137	0.000409496		43.2432	0.022602
DarT2(D)-nCas9_Targeting	Base mutation (%)	0.039	0.026	0.03	3.86954e-05		8.589	9.515	9.457	0.268887		6948.82	0.000144
		DarT2(DLAA)-nCas9			Variance_1		DarT2(D)-nCas9			Variance_2		F-ratio	p-value
HEK-293T (ΔTARG1)_Targeting	Templated editing (%)	8.79	9.97	7.72	1.26663		8.44	10.32	12.21	3.55323		2.80526	0.262794
	Base mutation (%)	0.174	0.141	0.137	0.000409496		8.589	9.515	9.457	0.268887		656.629	0.002
		dDarT2-nCas9			Variance_1		DarT2(D)-nCas9			Variance_2		F-ratio	p-value
HEK-293T (ΔTARG1)_Targeting	Templated editing (%)	9.78	8.82	8.18	0.648533		8.44	10.32	12.21	3.55323		5.47888	0.154348
	Base mutation (%)	0.321	0.246	0.356	0.00311213		8.589	9.515	9.457	0.268887		86.3997	0.011
		DarT2(D)-nCas9			Variance_1		nCas9			Variance_2		F-ratio	p-value
HEK-293T (ΔTARG1)_Targeting	Indel (%)	1.12	1.22	1.51	0.0410333		0.86	0.28	0.64	0.0857333		2.08936	0.323692

## Sheet: Fig. 4d
Base mutation (%)_ DarT2(D)-nCas9
Reference_sequence	A			T			C			G
G	0.16	0.23	0.15	0.09	0.09	0.12	0.17	0.14	0.18	97.19*	97.27*	96.99*
C	0.22	0.13	0.11	0.28	0.28	0.23	97.24*	97.46*	97.2*	0.07	0.05	0.21
T	0.04	0.01	0.09	96.58*	96.81*	96.6*	0.12	0.08	0.2	0.39	0.53	0.35
G	0.1	0.09	0.04	0.15	0.1	0.2	0.04	0.04	0.06	96.57*	96.85*	96.61*
G	0.08	0.11	0.06	0.16	0.13	0.19	0.04	0	0.08	96.46*	96.69*	96.48*
G	0.18	0.24	0.17	0.14	0.08	0.15	0.05	0.04	0.13	96.29*	96.38*	96.22*
T	0.02	0	0.01	95.56*	95.74*	95.65*	0.29	0.26	0.38	0.56	0.67	0.49
C	0.19	0.19	0.26	0.13	0.08	0.08	96*	96.23*	95.94*	0.19	0.21	0.15
T	4.33	5.23	4.68	83.59*	82.1*	82.94*	6.16	6.62	6.14	1.77	1.92	2.1
C	0.17	0.16	0.2	0.08	0.11	0.1	95.6*	95.33*	95.41*	0.31	0.42	0.35
T	1.71	1.45	1.45	92.38*	92.56*	92.07*	1.92	1.6	2.35	0.15	0.15	0.14
A	96.2*	95.94*	96*	0.03	0.01	0.04	0.09	0	0.09	0.1	0.07	0.09
C	0.03	0	0.12	0.08	0.04	0.08	96.02*	95.58*	95.94*	0.32	0.32	0.2
A	96.35*	95.96*	96.32*	0.03	0.01	0.03	0.01	0	0.05	0.08	0.03	0.07
G	0.1	0.05	0.1	0.02	0.04	0.01	0.14	0.04	0.02	96.28*	95.96*	96.41*
C	0.21	0.32	0.16	0.1	0.1	0.12	96.15*	95.89*	96.24*	0.07	0.01	0.07
C	0.04	0.01	0.02	0.03	0.04	0.03	96.8*	96.5*	96.62*	0.02	0	0.07
C	0.08	0.01	0.04	0.12	0.02	0.05	96.57*	96.68*	96.72*	0.03	0.02	0.03
C	0.13	0.02	0.03	0.04	0.08	0.06	96.72*	96.56*	96.78*	0.01	0.06	0.02
C	0.05	0.03	0.02	0.03	0.02	0.06	97*	96.81*	97.03*	0.1	0.12	0.05
T	0.1	0.09	0.05	97.37*	97.41*	97.16*	0.32	0.2	0.3	0.08	0.08	0.1
C	0.09	0.04	0.05	0.16	0.11	0.19	97.73*	97.88*	97.5*	0.08	0.08	0.07
C	0.05	0.06	0.15	0.19	0.17	0.12	98.03*	98.31*	97.83*	0.05	0.01	0.06
A	97.98*	98.43*	97.85*	0.14	0.07	0.11	0.36	0.19	0.32	0.08	0.06	0.05
G	0.17	0.12	0.15	0.02	0.01	0.1	0.22	0.17	0.18	98.31*	98.47*	98.05*
G	0.09	0.07	0.1	0.07	0.03	0.05	0.15	0.14	0.19	98.68*	98.65*	98.35*
C*	0.15*	0.05*	0.05*	0.07*	0.04*	0.05*	98.62*	98.7*	98.46*	0.22*	0.19*	0.18*
G*	0.04*	0.01*	0.04*	0.08*	0.06*	0.13*	0.23*	0.19*	0.2*	98.92*	98.98*	98.66*
T*	0.11*	0.02*	0.02*	98.73*	98.91*	98.64*	0.19*	0.22*	0.2*	0.26*	0.11*	0.22*
T*	0.01*	0.01*	0.01*	98.93*	99.02*	98.86*	0.17*	0.14*	0.17*	0.13*	0.07*	0.12*
G*	0.06*	0.03*	0.07*	0.27*	0.18*	0.2*	0.08*	0.09*	0.15*	98.87*	99.04*	98.81*
C*	0.05*	0.02*	0.02*	0.23*	0.16*	0.18*	98.89*	99.08*	98.84*	0.19*	0.1*	0.2*
T*	0.01*	0.04*	0.02*	98.98*	99.08*	98.94*	0.22*	0.15*	0.18*	0.17*	0.09*	0.15*
C*	0.01*	0.05*	0.02*	0.2*	0.07*	0.18*	99.07*	99.15*	99*	0.1*	0.1*	0.09*
C*	0.05*	0.05*	0.05*	0.14*	0.11*	0.09*	99.21*	99.22*	99.04*	0.06*	0.08*	0.11*
T*	0.01*	0.02*	0.03*	99.07*	99.21*	98.98*	0.3*	0.19*	0.27*	0.1*	0.06*	0.05*
A*	98.98*	99.1*	98.9*	0.2*	0.08*	0.22*	0.21*	0.14*	0.14*	0.09*	0.16*	0.09*
G*	0.17*	0.06*	0.13*	0.15*	0.12*	0.13*	0.11*	0.11*	0.13*	99.04*	99.2*	98.98*
A*	99.1*	99.22*	99.01*	0.09*	0.13*	0.08*	0.07*	0.03*	0.12*	0.24*	0.12*	0.17*
C*	0.23*	0.11*	0.18*	0.07*	0.08*	0.12*	99.07*	99.18*	98.95*	0.12*	0.13*	0.12*
Base mutation (%)_ DarT2(D)-dCas9
Reference_sequence	A			T			C			G
G	0.12	0.12	0.13	0.03	0.02	0.02	0	0.02	0	99.23*	99.27*	99.24*
C	0.02	0.02	0.01	0.05	0.06	0.05	99.69*	99.69*	99.69*	0.02	0.02	0.01
T	0.01	0.01	0.01	99.69*	99.69*	99.69*	0.06	0.05	0.06	0.01	0.03	0.01
G	0.01	0.01	0.01	0.02	0.02	0.04	0	0	0	99.74*	99.74*	99.72*
G	0.02	0.02	0.02	0.06	0.04	0.04	0	0	0	99.7*	99.73*	99.71*
G	0.01	0.01	0.01	0.01	0.01	0.02	0	0	0	99.75*	99.75*	99.74*
T	0	0	0	99.75*	99.75*	99.7*	0.02	0.02	0.04	0	0.02	0
C	0.02	0.02	0.02	0.01	0.01	0.01	99.74*	99.76*	99.72*	0	0	0
T	0.22	0.32	0.26	99.12*	98.98*	99.01*	0.41	0.45	0.38	0.02	0.04	0.09
C	0.02	0.02	0.02	0.01	0.02	0	99.74*	99.73*	99.73*	0	0.02	0
T	0.03	0.04	0.03	99.64*	99.62*	99.61*	0.1	0.13	0.08	0	0	0
A	99.75*	99.76*	99.72*	0.01	0.01	0.01	0	0	0	0.01	0.01	0.01
C	0.01	0	0.01	0.05	0.05	0.04	99.72*	99.72*	99.7*	0	0	0
A	99.74*	99.74*	99.72*	0.01	0.01	0.01	0	0	0	0.02	0.02	0.02
G	0.07	0.06	0.06	0.02	0.01	0.01	0.03	0.02	0.02	99.66*	99.66*	99.64*
C	0.01	0	0.01	0.11	0.1	0.11	99.65*	99.66*	99.63*	0	0	0
C	0.01	0.01	0.01	0.01	0.01	0.01	99.75*	99.75*	99.73*	0	0	0
C	0.02	0.02	0.02	0.01	0.01	0.01	99.74*	99.74*	99.72*	0	0	0
C	0.01	0.01	0.01	0.01	0.01	0.01	99.75*	99.75*	99.73*	0	0	0
C	0.02	0.01	0.01	0.01	0.01	0.01	99.73*	99.73*	99.71*	0	0	0
T	0.01	0.01	0.01	99.71*	99.71*	99.69*	0.05	0.05	0.05	0	0	0
C	0.01	0.01	0.01	0.01	0.02	0.02	99.75*	99.74*	99.72*	0	0	0
C	0.01	0.01	0.01	0.01	0.01	0.01	99.75*	99.75*	99.73*	0	0	0
A	99.72*	99.71*	99.7*	0.01	0.01	0.01	0.01	0.02	0.01	0.02	0.02	0.02
G	0.01	0.02	0.01	0.01	0.01	0.02	0	0	0	99.74*	99.74*	99.74*
G	0	0	0	0.01	0.01	0.01	0	0	0	99.76*	99.75*	99.76*
C*	0.01*	0.01*	0.01*	0.04*	0.04*	0.05*	99.7*	99.7*	99.7*	0.01*	0.02*	0.01*
G*	0.02*	0.03*	0.03*	0.01*	0.01*	0.03*	0.01*	0.02*	0.01*	99.73*	99.73*	99.69*
T*	0*	0*	0*	99.75*	99.76*	99.73*	0.01*	0.01*	0.01*	0.01*	0.02*	0.03*
T*	0*	0*	0*	99.76*	99.77*	99.76*	0.01*	0.01*	0.01*	0*	0*	0*
G*	0.01*	0.02*	0.02*	0.03*	0.03*	0.03*	0*	0*	0*	99.73*	99.74*	99.7*
C*	0.01*	0.01*	0.01*	0.02*	0.02*	0.02*	99.73*	99.74*	99.7*	0.01*	0.02*	0.01*
T*	0*	0*	0*	99.73*	99.74*	99.71*	0.04*	0.04*	0.04*	0*	0*	0*
C*	0.01*	0.01*	0.01*	0.02*	0.02*	0.01*	99.74*	99.75*	99.72*	0*	0*	0*
C*	0.02*	0.01*	0.02*	0.01*	0.01*	0.01*	99.74*	99.76*	99.72*	0*	0*	0*
T*	0*	0*	0*	99.74*	99.74*	99.71*	0.03*	0.04*	0.04*	0*	0*	0*
A*	99.73*	99.75*	99.74*	0.03*	0.03*	0.02*	0*	0*	0*	0.01*	0.01*	0.01*
G*	0.01*	0.02*	0.01*	0.01*	0.01*	0.01*	0*	0*	0*	99.74*	99.75*	99.74*
A*	99.74*	99.75*	99.74*	0.01*	0.01*	0.01*	0*	0*	0*	0.02*	0.02*	0.02*
C*	0.02*	0.02*	0.02*	0.01*	0.01*	0.01*	99.74*	99.75*	99.74*	0*	0*	0*

## Sheet: Fig. 4e
		Base mutations (%)
Target gene	sgRNA	T-to-A			T-to-C			T-to-G
EMX1	1	2.93039	2.91596	2.98947	3.73807	3.76012	3.94122	1.2657	1.14583	1.15224
	2	4.63293	5.97784	5.53805	8.89716	9.97396	9.47105	0.770198	0.820439	1.01017
FANCF	1	4.59941	4.30504	4.87877	4.94669	4.92677	5.62813	0.823268	1.19699	0.846586
	2	4.75143	4.83903	5.32021	1.67336	1.93561	1.92561	1.05214	1.03372	1.0553
	3	0.035699	0.071418	0.077691	0.080393	0.115103	0.113659	0.01799	0.038256	0.030123
	4	7.43167	10.5575	10.023	6.92089	9.06814	8.63291	1.16831	1.48089	1.18618
VEGFA	1	5.16993	4.831	4.28333	12.1698	12.4383	11.6108	1.49996	1.28495	1.22534
	2	10.471	10.462	9.6273	10.9204	12.2859	10.4004	1.79823	1.73949	1.77483
	3	19.344	19.2997	18.8534	2.79749	2.75512	2.94213	5.8581	6.03657	6.05429
	4	5.40326	6.15211	5.92579	11.1785	9.82852	9.81034	1.41963	1.72456	1.54633
KCNA2	1	0.544415	0.456161	0.567256	2.43615	2.45965	2.62498	0.137146	0.147181	0.161892
	2	11.2631	12.2302	11.4912	4.6785	5.45552	5.13103	4.29273	4.4419	4.49023
	3	19.293	21.0191	21.4824	1.78532	2.16417	2.14848	6.57946	7.11349	7.10164
	4	0.203902	0.264108	0.327205	0.574845	0.579314	0.594833	0.0675789	0.103046	0.0773147
PTEN	1	8.5733	14.842	14.3918	0.919474	2.16032	1.95888	2.1298	3.23551	3.23342
	2	17.6371	18.1021	17.3161	18.5091	20.1221	18.8223	2.2262	1.9999	1.95452
	3	0.0795327	0.0555631	0.0291762	0.0142602	0.0182071	0.0413235	0	0.0178932	0.0242946

## Sheet: Fig. 4g
		Base mutations (%)
		T-to-A			T-to-C			T-to-G
KCNA2 site 2	siRNA1	0,02	0,02	0,04	0,05	0,05	0,03	0,01	0,03	0,03
	NT	0,01	0	0	0,01	0,02	0,02	0,01	0,02	0,01
PTEN site 2	siRNA1	0,29	0,31	0,37	0,39	0,37	0,46	0,05	0,04	0,05
	NT	0,01	0	0,01	0,03	0,03	0,04	0,01	0,01	0,02
VEGFA site 2	siRNA1	0,05	0,05	0,04	0,13	0,11	0,11	0,03	0,02	0,01
	NT	0,02	0,01	0	0,02	0,02	0,02	0,01	0,01	0,01
VEGFA site 3	siRNA1	0,17	0,27	0,3	0,04	0,08	0,1	0,14	0,14	0,2
	NT	0,01	0,01	0,01	0,02	0,02	0,02	0,02	0,03	0,01
