# Supplementary material for: Targeted DNA ADP-ribosylation triggers templated repair in bacteria and base mutagenesis in eukaryotes
Source: Nat Biotechnol. 2025 Sep 4;44(7):1190–201. doi: 10.1038/s41587-025-02802-w (PMC13368585; doi:10.1038/s41587-025-02802-w)
Supplement: Supplementary file 11 — Statistical source data. [file 41587_2025_2802_MOESM11_ESM.xlsx]

## Sheet: Fig. 5a
No. of motifs	Position of 'T'	Base mutation (%)
4	3	23.1598	10.7172	2.98077	1.72333
3	4	18.8232	15.6973	1.71333
4	5	18.1712	0.95	1.02333	7.86214
3	6	4.08597	7.94634	2.0115
5	7	17.663	0.29	0.586667	27.9803	17.4133
3	8	0.426667	4.83333	30.1633
7	9	1.86545	4.95667	3.23	5.84333	39.36	0.863333	21.71
1	10	0.24
3	11	0.263333	0.08	4.62
1	12	1.58667
1	14	0.583333

## Sheet: Fig. 5b
	Motif	T>A			T>C			T>G
		Mean	SEM	N	Mean	SEM	N	Mean	SEM	N
	TCTA	53.6173	9.1357	3	44.1738	8.4297	3	2.2089	0.788	3
	TCTC	34.7108	3.1783	9	57.128	3.5405	9	8.1612	0.9271	9
	TCTG	70.7045	4.349	3	25.2156	3.6499	3	4.0799	0.7286	3
	TCTT	47.7553	3.0169	5	46.6481	3.1526	5	5.5966	0.157	5
	TTTA	90.7731	3.5545	5	7.9572	2.9013	5	1.2698	0.6705	5
	TTTC	68.1756	2.29	8	13.5598	2.3838	8	18.2646	1.1033	8

## Sheet: Fig. 5c
		Indel frequency (%)
		Cas9			DarT2(D)-nCas9			Fold change			p-value	Significant?
KCNA2	1	31.1861	30.2584	30.9976	0.615654	0.114938	0.102448	50.6552	263.259	302.569	0	***
	2	68.7582	63.8649	70.4987	11.487	7.31169	6.86846	5.98575	8.73462	10.2641	0	***
	3	68.6253	69.6439	69.0118	6.01742	2.51512	2.02272	11.4044	27.6901	34.1183	0	***
	4	28.0592	31.6757	29.1659	1.00669	0.270389	0.12458	27.8727	117.149	234.114	0.001	***
PTEN	1	68.3143	74.6132	73.1609	29.815	1.40142	0.768317	2.29127	53.2413	95.2222	0.02	*
	2	63.9017	64.9623	66.8506	5.17826	2.36935	1.70206	12.3404	27.4177	39.2763	0	***
	3	14.4107	16.0543	15.3112	4.39726	0.152668	0.133507	3.27721	105.158	114.684	0.006	***

## Sheet: Fig. 5d
Kilobase scale deletion (%)
		DarT2(D)-nCas9		Cas9		Fold change		Average fold change	p-value
PTEN	site1	0.0692	0.1604	1.9624	2.3427	28.3584	14.6054	21.4819	0.0478
	site2	0.1101	0.0604	1.2889	1.259	11.7066	20.8444	16.2755	0.0018
KCNA2	site2	1.1247	1.1944	4.3848	4.1949	3.89864	3.51214	3.70539	0.0089
	site3	0.6794	0.6652	4.0225	4.2585	5.92067	6.40183	6.16125	0.0212

## Sheet: Fig. 5e
PTEN R-loop
	Targeted editor
	AE			BE4			No editor			p-value
T4	0.02	0.02	0.02	0.03	0.03	0.03	0.03	0.03	0.04	0.42265
C3	0	0.01	0.01	0.03	0.02	0.01	0.01	0.01	0.01	0.225403
C6	0.01	0.01	0.01	0.07	0.09	0.03	0.02	0.02	0.02	0.133333
C7	0.02	0.03	0.03	0.03	0.04	0.04	0.02	0.02	0.01	0.0132356
C8	0.02	0.02	0.03	0.03	0.05	0.03	0.04	0.04	0.04	0.666667
C11	0.02	0.05	0.03	0.22	0.22	0.18	0.05	0.04	0.06	0.00259253
	Non-Targeted editor
	AE			BE4			No editor			p-value
T4	0.02	0.03	0.03	0.02	0.02	0.02	0.03	0.03	0.04	0.057191
C3	0	0.01	0	0.02	0.02	0.01	0.01	0.01	0.01	0.183503
C6	0.01	0.01	0.02	0.08	0.05	0.03	0.02	0.02	0.02	0.148743
C7	0.03	0.02	0.02	0.04	0.03	0.04	0.02	0.02	0.01	0.0132356
C8	0.03	0.02	0.03	0.05	0.04	0.09	0.04	0.04	0.04	0.320634
C11	0.04	0.05	0.06	0.31	0.23	0.22	0.05	0.04	0.06	0.0160113
VEGFA R-loop
	Targeted editor
	AE			BE4			No editor			p-value
T7	0.02	0.02	0.03	0.02	0.02	0.02	0.01	0.01	0.02	0.183503
T9	0.03	0.04	0.02	0.02	0.03	0.03	0.02	0.02	0.02	0.183503
C2	0.04	0.03	0.03	0.29	0.29	0.24	0.02	0.03	0.02	0.00332557
C3	0.02	0.02	0.02	0.05	0.08	0.04	0.03	0.03	0.02	0.121203
C4	0.02	0.02	0.02	0.05	0.06	0.03	0.01	0.02	0.02	0.0621469
C6	0.05	0.05	0.05	0.37	0.33	0.28	0.03	0.03	0.04	0.00704782
C8	0.29	0.27	0.28	1.12	0.91	0.92	0.12	0.12	0.11	0.00607449
	Non-Targeted editor
	AE			BE4			No editor			p-value
T7	0.05	0.03	0.02	0.02	0.02	0.02	0.01	0.01	0.02	0.183503
T9	0.02	0.03	0.04	0.03	0.03	0.03	0.02	0.02	0.02	#DIV/0!
C2	0.04	0.03	0.04	0.07	0.08	0.05	0.02	0.03	0.02	0.0271218
C3	0.02	0.02	0.02	0.03	0.03	0.02	0.03	0.03	0.02	1
C4	0.02	0.02	0.02	0.02	0.02	0.02	0.01	0.02	0.02	0.42265
C6	0.06	0.06	0.06	0.09	0.1	0.11	0.03	0.03	0.04	0.00160873
C8	0.3	0.31	0.3	0.38	0.38	0.32	0.12	0.12	0.11	0.00561096

## Sheet: Fig. 5f
VEGFA site 3															VEGFA site 4
Base mutation (%)_ DarT2(D)-nCas9															Base mutation (%)_ DarT2(D)-nCas9
Reference_sequence	A			T			C			G					Reference_sequence	A			T			C			G
C*	0,16*	0,08*	0,15*	0,14*	0,32*	0,19*	98,93*	98,82*	98,83*	0*	0*	0*			A*	99,12*	99,22*	99,23*	0,01*	0,01*	0,06*	0,07*	0,01*	0,06*	0,13*	0,07*	0,11*
C*	0,16*	0,23*	0,25*	0,21*	0,3*	0,11*	98,78*	98,61*	98,69*	0*	0,03*	0,02*			C*	0*	0,01*	0*	0,03*	0,1*	0,11*	99,26*	99,16*	99,23*	0,02*	0*	0*
T*	0,08*	0,09*	0,06*	98,79*	98,93*	98,82*	0,02*	0,06*	0,01*	0,09*	0,02*	0,07*			C*	0,06*	0*	0,1*	0,07*	0,1*	0*	99,18*	99,17*	99,23*	0*	0*	0*
A	98,72*	98,87*	98,78*	0,19	0,06	0,1	0,06	0,07	0,08	0	0,05	0,01			A	99,25*	99,23*	99,29*	0,03	0	0,05	0,04	0,03	0,04	0	0	0
A	98,76*	98,67*	98,73*	0,06	0,06	0,11	0,09	0,11	0,05	0,05	0,05	0,06			C	0	0,01	0	0,08	0,06	0,1	99,14*	99,18*	99,28*	0	0,01	0
G	0,21	0,29	0,2	0,09	0,07	0,12	1,91	1,93	1,7	96,68*	96,41*	96,9*			C	0,01	0,14	0,03	0,11	0,11	0,15	99,1*	99,02*	99,16*	0	0	0,04
C	0,12	0,12	0,05	0,17	0,09	0,25	98,59*	98,44*	98,55*	0	0,07	0,01			T	0,01	0,18	0,19	99,17*	99,03*	99,05*	0,03	0,05	0,07	0	0	0
T	0,11	0,19	0,19	97,69*	97,5*	97,69*	0,98	0,86	0,89	0	0,02	0			T	0,02	0,11	0,03	98,93*	99,03*	99,06*	0,15	0,11	0,13	0,02	0	0,04
T	0,29	0,5	0,43	98,31*	97,72*	98,13*	0,18	0,2	0,17	0,01	0,04	0,01			C	0,22	0,14	0,1	0,03	0,07	0,01	98,83*	99,04*	99,17*	0,02	0	0
T	14,88	16,76	16,6	74,83*	72,23*	73,27*	2,04	2,57	2,26	5,41	5,18	4,93			T	5,21	5,34	5,2	83,67*	81,3*	83,2*	9	10,79	9,36	1,13	1,67	1,41
C	0,08	0,11	0,04	0,07	0,1	0,1	98,62*	98,13*	98,52*	0	0,03	0,02			C	0,03	0,03	0,06	0,05	0	0,08	99,07*	99,19*	99,1*	0,01	0	0,03
C	0,05	0,02	0,06	0,01	0,01	0,02	98,7*	98,2*	98,57*	0	0,03	0,03			A	99,07*	99,19*	99,26*	0	0	0	0,02	0,02	0,02	0,01	0,02	0,01
A	98,9*	98,49*	98,72*	0	0,03	0,04	0,01	0,01	0,01	0,01	0	0,01			G	0,02	0,02	0,02	0,01	0,01	0,01	0	0	0	99,1*	99,16*	99,34*
C	0	0	0	0,04	0,03	0,02	98,9*	98,56*	98,78*	0	0,03	0			C	0	0,01	0	0,02	0,07	0,02	99,05*	99,08*	99,34*	0	0	0
C	0	0	0	0	0,03	0	99*	98,64*	98,82*	0	0	0			T	0	0	0	99,09*	99,09*	99,37*	0,03	0,07	0,03	0	0	0
A	98,98*	98,61*	98,88*	0,02	0,03	0	0,01	0,01	0,01	0	0,04	0			C	0,01	0,01	0	0,03	0,01	0,01	99,07*	99,28*	99,43*	0	0	0
T	0	0	0	99*	98,62*	98,77*	0,01	0,01	0,03	0	0	0			A	99,09*	99,26*	99,44*	0,01	0	0	0,01	0,01	0,01	0,01	0,01	0,01
C	0	0	0,01	0	0,03	0	98,99*	98,58*	98,82*	0	0,03	0			T	0	0	0	99,14*	99,34*	99,4*	0,02	0,02	0,02	0,01	0,01	0,04
A	99,01*	98,66*	98,81*	0,01	0,01	0,01	0,02	0,04	0,03	0,01	0,01	0,01			G	0,01	0,01	0,01	0	0	0,04	0,01	0	0	99,16*	99,35*	99,43*
A	99,03*	98,81*	98,77*	0	0	0	0,03	0,02	0,1	0	0	0			T	0	0	0	99,08*	99,39*	99,34*	0,05	0,02	0,05	0	0	0,04
C	0,04	0,1	0,03	0,01	0,04	0,05	99,09*	98,74*	98,97*	0	0,03	0,02			C	0,01	0,01	0,02	0,02	0,03	0,03	99,1*	99,34*	99,36*	0,02	0,03	0,03
A	99,13*	98,87*	99,01*	0	0	0,03	0,08	0,12	0,15	0	0,03	0			T	0	0	0,01	99,29*	99,47*	99,41*	0,06	0,03	0,04	0	0,02	0
C	0,08	0,15	0,15	0,02	0,01	0,08	99,12*	98,94*	98,99*	0	0	0			G	0,03	0,03	0,01	0,03	0,01	0,04	0,01	0,02	0,02	99,39*	99,52*	99,41*
T	0,01	0,09	0,02	99,22*	98,97*	98,99*	0,11	0,1	0,24	0	0	0			G	0,01	0,03	0,01	0,02	0,02	0,04	0	0	0	99,57*	99,51*	99,56*
G	0,04	0,05	0,13	0,04	0,05	0,01	0,04	0,14	0,14	99,43*	99,23*	99,32*			G	0,01	0,01	0,01	0	0	0,01	0,03	0	0,01	99,56*	99,56*	99,57*
G	0,07	0,07	0,14	0,02	0,08	0,08	0,01	0,05	0,04	99,5*	99,33*	99,37*			G	0,02	0,01	0,01	0,02	0,02	0	0	0	0,02	99,58*	99,54*	99,57*
T*	0,01*	0,05*	0,02*	99,52*	99,33*	99,48*	0,04*	0,07*	0,13*	0,02*	0,1*	0,01*			A*	99,56*	99,51*	99,6*	0*	0*	0,01*	0,01*	0,03*	0,01*	0,05*	0,03*	0,05*
G*	0,06*	0,03*	0,11*	0,02*	0,09*	0,01*	0,04*	0,05*	0,15*	99,5*	99,51*	99,39*			A*	99,57*	99,51*	99,61*	0*	0,02*	0*	0,04*	0,01*	0,01*	0,01*	0,03*	0,05*
A*	99,52*	99,42*	99,6*	0*	0,05*	0,02*	0,04*	0,03*	0,03*	0,06*	0,17*	0,04*			G*	0,03*	0,03*	0,04*	0,03*	0*	0*	0*	0*	0,01*	99,56*	99,54*	99,61*
A*	99,57*	99,5*	99,53*	0,02*	0,03*	0,03*	0,03*	0,06*	0,11*	0,01*	0,1*	0,02*			A*	99,53*	99,51*	99,59*	0*	0*	0,01*	0,04*	0,01*	0,01*	0,05*	0,04*	0,06*
G*	0,05*	0,13*	0,12*	0*	0,09*	0*	0,06*	0*	0,14*	99,55*	99,47*	99,45*			G*	0,05*	0,01*	0,02*	0,01*	0,01*	0,02*	0*	0*	0,01*	99,56*	99,55*	99,61*
G*	0,08*	0,11*	0,19*	0,01*	0*	0,07*	0,02*	0,05*	0,08*	99,56*	99,53*	99,37*			G*	0,01*	0,03*	0,05*	0,01*	0*	0*	0*	0*	0*	99,61*	99,58*	99,62*
C*	0*	0,09*	0,02*	0,06*	0,05*	0,12*	99,57*	99,43*	99,52*	0,04*	0,13*	0,06*			A*	99,56*	99,56*	99,6*	0*	0*	0,01*	0,01*	0,01*	0,01*	0,07*	0,03*	0,05*
C*	0,03*	0,11*	0,09*	0,05*	0,03*	0,12*	99,54*	99,46*	99,42*	0,05*	0,1*	0,08*			C*	0,05*	0,03*	0,03*	0,04*	0,02*	0,02*	99,55*	99,54*	99,58*	0*	0,02*	0,04*
T*	0,02*	0*	0,06*	99,54*	99,41*	99,36*	0,06*	0,17*	0,08*	0,06*	0,11*	0,21*			T*	0*	0,02*	0,03*	99,56*	99,55*	99,61*	0,05*	0,02*	0,03*	0,02*	0,02*	0*
G*	0,03*	0,06*	0,01*	0,04*	0,07*	0,12*	0*	0,07*	0,04*	99,61*	99,49*	99,54*			G*	0,01*	0,03*	0,01*	0,04*	0*	0,02*	0*	0,02*	0,03*	99,59*	99,55*	99,61*
T*	0,01*	0,03*	0,02*	99,59*	99,49*	99,53*	0,01*	0,1*	0,02*	0,07*	0,08*	0,15*			G*	0,04*	0,04*	0,04*	0*	0,02*	0,03*	0,02*	0*	0*	99,57*	99,53*	99,6*
T*	0,03*	0,03*	0,08*	99,57*	99,54*	99,44*	0,01*	0,05*	0,05*	0,06*	0,08*	0,14*			C*	0,01*	0*	0,02*	0,09*	0,05*	0,06*	99,49*	99,51*	99,55*	0,04*	0,03*	0,05*
T*	0,06*	0,03*	0,23*	99,58*	99,6*	99,44*	0,02*	0,01*	0,02*	0,01*	0,07*	0,02*			A*	99,54*	99,54*	99,57*	0*	0*	0*	0,04*	0,02*	0,05*	0,05*	0,04*	0,05*
T*	0,04*	0*	0,12*	99,57*	99,57*	99,48*	0,03*	0,03*	0,01*	0,03*	0,09*	0,1*			G*	0,06*	0,02*	0,04*	0*	0*	0,02*	0*	0,03*	0,02*	99,57*	99,55*	99,6*
Base mutation (%)_ DAF-TBE															Base mutation (%)_ DAF-TBE
Reference_sequence	A			T			C			G					Reference_sequence	A			T			C			G
C*	0,15*	0,16*	0,11*	0,12*	0,19*	0,15*	98,47*	98,9*	98,88*	0,08*	0,03*	0,09*			A*	98,4*	98,85*	98,7*	0,11*	0,11*	0,15*	0,45*	0,19*	0,25*	0,1*	0,13*	0,16*
C*	0,12*	0,16*	0,13*	0,18*	0,25*	0,22*	98,25*	98,71*	98,7*	0,1*	0,04*	0,06*			C*	0,09*	0,06*	0,05*	0,16*	0,09*	0,14*	98,71*	99,04*	99,03*	0*	0,04*	0,01*
T*	0,38*	0,32*	0,26*	95,47*	96,6*	96,65*	1,8*	1,57*	1,36*	0,46*	0,4*	0,35*			C*	0,14*	0,1*	0,06*	0,13*	0,11*	0,11*	98,55*	98,96*	99*	0,06*	0,03*	0,01*
A	97,7*	98,27*	98,08*	0,05	0,11	0,13	0,23	0,24	0,22	0,12	0,1	0,11			A	98,39*	98,8*	98,71*	0,06	0,07	0,14	0,24	0,18	0,22	0,1	0,09	0,09
A	97,36*	98,15*	97,84*	0,21	0,15	0,15	0,17	0,12	0,2	0,09	0,07	0,1			C	0,04	0,08	0,1	0,23	0,13	0,13	98,48*	98,9*	98,76*	0,05	0,01	0,07
G	0,08	0,06	0,09	0,16	0,1	0,15	0,18	0,23	0,18	96,82*	97,63*	97,42*			C	0,1	0,1	0,07	0,11	0,14	0,14	98,49*	98,78*	98,71*	0,02	0,04	0,06
C	0,12	0,15	0,12	0,16	0,12	0,12	96,73*	97,64*	97,47*	0,12	0,05	0,06			T	1,02	0,71	0,92	90,62*	92,23*	91,23*	2,14	1,65	1,99	4,72	4,32	4,62
T	2,85	2,43	2,46	84,65*	87,7*	87,09*	5,63	4,48	4,84	3,23	2,83	2,77			T	3,05	2,67	2,74	83,55*	85,48*	84,27*	7,93	6,85	7,86	3,48	3,36	3,44
T	0,19	0,23	0,21	94,32*	95,46*	95,35*	0,35	0,28	0,3	1,41	1,38	1,22			C	0,05	0,04	0,04	0,02	0,04	0,05	98,2*	98,31*	98,4*	0	0,02	0,03
T	0,42	0,26	0,23	95,14*	96,34*	96,12*	0,51	0,43	0,39	0,11	0,05	0,14			T	0,65	0,4	0,3	96,72*	96,92*	96,92*	0,47	0,5	0,62	0,18	0,04	0,08
C	0,07	0,04	0,04	0,02	0,02	0,03	96,36*	97,2*	97,07*	0,06	0,02	0,04			C	0,01	0,08	0,09	0,03	0,04	0,03	98,02*	98,02*	97,96*	0	0,01	0,02
C	0	0,03	0,06	0,08	0,05	0,06	96,49*	97,03*	97,05*	0,02	0,01	0,01			A	98,08*	98,02*	98*	0,06	0,01	0,02	0,04	0,07	0,05	0,01	0,04	0,03
A	96,6*	97,25*	97,2*	0,04	0,02	0	0,06	0,03	0,03	0,07	0,03	0,04			G	0,02	0,04	0,04	0,05	0,02	0,02	0,02	0,01	0,03	97,91*	98,03*	97,88*
C	0,05	0,02	0,02	0,09	0,08	0,04	96,58*	97,26*	97,27*	0,02	0	0			C	0,05	0	0,01	0,09	0,07	0,04	97,82*	98,03*	97,91*	0,01	0,01	0,03
C	0	0,02	0	0,05	0,02	0	96,74*	97,44*	97,33*	0,01	0,03	0,03			T	0,11	0,17	0,17	97,61*	97,63*	97,33*	0,18	0,31	0,41	0,14	0,02	0,07
A	96,95*	97,58*	97,46*	0,03	0,04	0	0,02	0,02	0,03	0,04	0,03	0,02			C	0,08	0,03	0	0,02	0,01	0,01	98,06*	98,15*	98,1*	0	0	0
T	0,14	0,12	0,2	96,85*	97,35*	97,2*	0,26	0,23	0,26	0,16	0,24	0,13			A	98,5*	98,47*	98,43*	0,03	0	0	0,03	0,02	0,03	0,01	0,02	0,05
C	0	0	0	0	0,05	0	97,57*	98,22*	98,11*	0	0,01	0,02			T	0,05	0,03	0,03	98,49*	98,52*	98,63*	0,21	0,13	0,08	0,05	0,01	0,01
A	98,03*	98,65*	98,62*	0,01	0,01	0,01	0,04	0,02	0,03	0,01	0,04	0,02			G	0,04	0,03	0,03	0,03	0,01	0,02	0	0,03	0,03	98,89*	98,73*	98,83*
A	98,48*	98,92*	98,91*	0,03	0,02	0,01	0,04	0,03	0,02	0	0,03	0			T	0,53	0,2	0,42	97,41*	97,98*	97,81*	0,69	0,45	0,45	0,29	0,2	0,17
C	0,3	0,18	0,14	0,44	0,41	0,25	98,15*	98,63*	98,82*	0,02	0,08	0,03			C	0,08	0,08	0,12	0,29	0,23	0,3	98,44*	98,55*	98,46*	0,3	0,15	0,24
A	98,28*	98,76*	98,91*	0,17	0,16	0,12	0,6	0,54	0,37	0,02	0,05	0,01			T	0,17	0,18	0,15	98,42*	98,64*	98,51*	0,52	0,37	0,53	0,11	0,05	0,06
C	0,5	0,42	0,29	0,12	0,13	0,04	98,42*	98,99*	99,11*	0,13	0,07	0,04			G	0,2	0,2	0,21	0,46	0,23	0,33	0,26	0,3	0,29	98,5*	98,66*	98,55*
T	0,43	0,43	0,22	98,43*	98,76*	98,98*	0,46	0,4	0,28	0	0,03	0,03			G	0,2	0,24	0,19	0,22	0,21	0,23	0,34	0,21	0,34	98,65*	98,76*	98,65*
G	0,3	0,34	0,22	0,18	0,13	0,11	0,58	0,5	0,3	98,52*	98,71*	99,02*			G	0,26	0,11	0,24	0,21	0,24	0,18	0,12	0,18	0,21	98,82*	98,89*	98,8*
G	0,52	0,48	0,27	0,2	0,14	0,1	0,28	0,32	0,27	98,6*	98,73*	99,03*			G	0,07	0,07	0,05	0,32	0,28	0,38	0,33	0,32	0,31	98,69*	98,77*	98,7*
T*	0,31*	0,25*	0,22*	98,73*	98,83*	99,15*	0,49*	0,55*	0,28*	0,08*	0,04*	0,03*			A*	98,61*	98,74*	98,62*	0,25*	0,31*	0,29*	0,32*	0,24*	0,32*	0,31*	0,15*	0,26*
G*	0,22*	0,32*	0,23*	0,34*	0,34*	0,14*	0,47*	0,27*	0,21*	98,64*	98,75*	99,12*			A*	98,64*	98,72*	98,64*	0,47*	0,3*	0,4*	0,19*	0,24*	0,21*	0,19*	0,19*	0,23*
A*	98,88*	98,85*	99,24*	0,15*	0,17*	0,13*	0,27*	0,34*	0,17*	0,35*	0,33*	0,16*			G*	0,25*	0,19*	0,22*	0,14*	0,21*	0,19*	0,31*	0,12*	0,24*	98,8*	98,94*	98,84*
A*	98,94*	98,92*	99,24*	0,12*	0,16*	0,07*	0,27*	0,34*	0,28*	0,32*	0,3*	0,13*			A*	98,67*	98,71*	98,68*	0,44*	0,29*	0,37*	0,08*	0,07*	0,07*	0,3*	0,41*	0,38*
G*	0,24*	0,3*	0,25*	0,41*	0,33*	0,18*	0,33*	0,16*	0,14*	98,69*	98,92*	99,15*			G*	0,08*	0,05*	0,08*	0,26*	0,24*	0,28*	0,09*	0,09*	0,08*	99,07*	99,1*	99,06*
G*	0,3*	0,28*	0,26*	0,15*	0,13*	0,09*	0,25*	0,17*	0,12*	98,96*	99,14*	99,26*			G*	0,15*	0,14*	0,16*	0,24*	0,24*	0,24*	0,1*	0,14*	0,11*	99*	98,96*	98,99*
C*	0,47*	0,41*	0,21*	0,17*	0,24*	0,11*	98,76*	98,86*	99,2*	0,27*	0,21*	0,2*			A*	98,74*	98,83*	98,72*	0,23*	0,16*	0,21*	0,16*	0,19*	0,18*	0,39*	0,3*	0,4*
C*	0,45*	0,46*	0,26*	0,33*	0,23*	0,17*	98,7*	98,81*	99,13*	0,19*	0,22*	0,16*			C*	0,21*	0,2*	0,21*	0,2*	0,17*	0,19*	98,62*	98,71*	98,62*	0,49*	0,4*	0,49*
T*	0,17*	0,24*	0,1*	98,68*	98,82*	99,14*	0,27*	0,23*	0,18*	0,54*	0,43*	0,3*			T*	0,29*	0,26*	0,27*	98,66*	98,7*	98,69*	0,06*	0,02*	0,02*	0,5*	0,52*	0,54*
G*	0,31*	0,28*	0,17*	0,17*	0,18*	0,13*	0,09*	0,06*	0,08*	99,09*	99,19*	99,33*			G*	0,4*	0,2*	0,28*	0,08*	0*	0,02*	0,05*	0,08*	0,08*	98,98*	99,23*	99,16*
T*	0,26*	0,21*	0,2*	98,71*	98,75*	99,12*	0,34*	0,32*	0,17*	0,35*	0,43*	0,23*			G*	0,2*	0,25*	0,23*	0,05*	0,05*	0,05*	0,05*	0,05*	0,05*	99,22*	99,17*	99,21*
T*	0,13*	0,13*	0,1*	98,73*	98,84*	99,16*	0,41*	0,39*	0,19*	0,4*	0,35*	0,28*			C*	0,4*	0,32*	0,38*	0,07*	0,12*	0,06*	98,51*	98,67*	98,61*	0,54*	0,41*	0,49*
T*	0,25*	0,18*	0,12*	98,95*	99,08*	99,27*	0,17*	0,21*	0,06*	0,29*	0,24*	0,26*			A*	98,89*	99,04*	98,96*	0,03*	0,03*	0,05*	0,16*	0,12*	0,09*	0,43*	0,35*	0,42*
T*	0,15*	0,14*	0,09*	98,77*	98,87*	99,17*	0,3*	0,25*	0,17*	0,44*	0,45*	0,29*			G*	0,4*	0,41*	0,38*	0,09*	0,08*	0,06*	0,2*	0,13*	0,16*	98,82*	98,93*	98,93*
