# Supplementary material for: Targeted DNA ADP-ribosylation triggers templated repair in bacteria and base mutagenesis in eukaryotes
Source: Nat Biotechnol. 2025 Sep 4;44(7):1190–201. doi: 10.1038/s41587-025-02802-w (PMC13368585; doi:10.1038/s41587-025-02802-w)
Supplement: Supplementary file 13 — Statistical source data. [file 41587_2025_2802_MOESM13_ESM.xlsx]

## Sheet: ED Fig 3
Index	Plasmid ID	culture	allele observed	percent of all reads
1	pCBS-6738, NT	1	A	0
2	pCBS-6738, NT	1	C	0
3	pCBS-6738, NT	1	G	0
4	pCBS-6738, NT	2	A	0.197
5	pCBS-6738, NT	2	C	0
6	pCBS-6738, NT	2	G	0
7	pCBS-6738, NT	3	A	0
8	pCBS-6738, NT	3	C	0.105
9	pCBS-6738, NT	3	G	0.105
10	pCBS-6738, T	1	A	0
11	pCBS-6738, T	1	C	0
12	pCBS-6738, T	1	G	0
13	pCBS-6738, T	2	A	0
14	pCBS-6738, T	2	C	0
15	pCBS-6738, T	2	G	0
16	pCBS-6738, T	3	A	0.061
17	pCBS-6738, T	3	C	0.061
18	pCBS-6738, T	3	G	0
19	pCBS-6739, NT	1	A	0
20	pCBS-6739, NT	1	C	0.292
21	pCBS-6739, NT	1	G	0
22	pCBS-6739, NT	2	A	0.184
23	pCBS-6739, NT	2	C	0
24	pCBS-6739, NT	2	G	0
25	pCBS-6739, NT	3	A	0.126
26	pCBS-6739, NT	3	C	0
27	pCBS-6739, NT	3	G	0.126
28	pCBS-6739, T	1	A	0
29	pCBS-6739, T	1	C	0
30	pCBS-6739, T	1	G	0
31	pCBS-6739, T	2	A	0
32	pCBS-6739, T	2	C	0
33	pCBS-6739, T	2	G	0.142
34	pCBS-6739, T	3	A	0
35	pCBS-6739, T	3	C	0.069
36	pCBS-6739, T	3	G	0.275
Statistical analysis
Test: one-sided ANOVA.
		Df	Sum Sq	Mean Sq	F value	P value
	Sample	3	0.02079	0.006931	1.034	0.391
	Residuals	32	0.21459	0.006706
