# Supplementary material for: Targeted DNA ADP-ribosylation triggers templated repair in bacteria and base mutagenesis in eukaryotes
Source: Nat Biotechnol. 2025 Sep 4;44(7):1190–201. doi: 10.1038/s41587-025-02802-w (PMC13368585; doi:10.1038/s41587-025-02802-w)
Supplement: Supplementary file 14 — Statistical source data. [file 41587_2025_2802_MOESM14_ESM.xlsx]

## Sheet: ED Fig 7a
		Base mutation (%)
	sgRNA	T>A			T>C			T>G
EMX1	1	0.503722	0.483514	0.511495	0.503134	0.397097	0.45528	0.11572	0.193551	0.218322
	2	1.11407	1.08784	0.873319	1.52478	1.7044	1.19089	0.279324	0.236032	0.154375
FANCF	1	1.36271	1.1644	0.99912	1.34121	1.02618	1.18821	0.43641	0.294071	0.343547
	2	0.603935	0.601015	0.56754	1.11417	1.32233	1.13522	0.119611	0.0898229	0.125518
	3	0.36151	0.463856	0.395828	0.219239	0.219515	0.261044	0.0230711	0.0353372	0.0327774
	4	2.01623	2.17119	2.29373	1.58936	1.99336	2.00116	0.499693	0.484471	0.426868
VEGFA	1	0.608395	0.909859	0.75773	0.969889	1.05156	1.23996	0.284818	0.261792	0.244366
	2	1.76205	1.58421	1.4911	1.79913	1.86684	1.87868	0.423025	0.400575	0.29215
	3	3.41086	3.00943	3.18686	0.438513	0.518072	0.533879	1.26298	1.28651	1.27304
	4	1.15376	1.18577	1.19174	1.60357	1.38303	1.37577	0.425541	0.362363	0.431919

## Sheet: ED Fig 7b
	EMX1_sgRNA1															EMX1_sgRNA1
Reference sequence	Percent_A			Percent_T			Percent_C			Percent_G					Reference sequence	Percent_A			Percent_T			Percent_C			Percent_G
G	0.11	0.11	0.1	0.01	0.02	0.01	0	0.01	0.02	99.24*	99.28*	99.27*			C	0.02	0.02	0.02	0.04	0.03	0.03	99.72*	99.73*	99.72*	0.01	0.02	0.02
C	0.03	0.01	0.01	0.05	0.06	0.05	99.64*	99.67*	99.7*	0.01	0.02	0.02			G	0.03	0.03	0.03	0.02	0.02	0.02	0	0	0	99.73*	99.75*	99.74*
T	0.01	0.01	0.01	99.63*	99.65*	99.69*	0.09	0.07	0.06	0.01	0.02	0.01			G	0.02	0.03	0.04	0.05	0.07	0.06	0	0	0	99.7*	99.7*	99.69*
G	0.03	0.01	0.01	0.02	0.02	0.02	0	0	0	99.66*	99.7*	99.72*			T	0	0	0	99.75*	99.78*	99.75*	0.03	0.03	0.03	0	0	0
G	0.02	0.02	0.02	0.03	0.03	0.03	0	0	0.02	99.67*	99.69*	99.69*			T	0.01	0.01	0	99.72*	99.74*	99.72*	0.03	0.05	0.05	0	0	0
G	0.02	0.02	0.01	0.02	0.01	0.01	0	0	0.02	99.65*	99.69*	99.7*			C	0.01	0.01	0.02	0.01	0.01	0.02	99.75*	99.78*	99.73*	0	0	0.01
T	0.01	0	0.04	99.64*	99.69*	99.69*	0.03	0.03	0.03	0.02	0.01	0			T	1.11	1.09	0.87	96.82*	96.76*	97.54*	1.53	1.72	1.19	0.28	0.24	0.15
C	0.02	0.02	0.01	0.01	0.01	0.03	99.66*	99.7*	99.7*	0.01	0.01	0.02			C	0.03	0.03	0.02	0.02	0.01	0.01	99.71*	99.75*	99.74*	0	0.02	0.01
T	0.5	0.49	0.53	98.56*	98.65*	98.56*	0.5	0.4	0.46	0.12	0.19	0.22			T	0.26	0.31	0.22	99.23*	99.13*	99.31*	0.22	0.34	0.22	0.04	0	0.01
C	0.02	0.01	0.03	0.01	0.01	0.02	99.64*	99.69*	99.71*	0.02	0.02	0			A	99.72*	99.74*	99.71*	0.01	0.01	0.01	0.01	0.01	0.01	0.03	0.03	0.03
T	0.12	0.09	0.13	99.49*	99.55*	99.51*	0.09	0.11	0.09	0.01	0	0.03			G	0.01	0.01	0.01	0.03	0.01	0.02	0	0	0	99.72*	99.76*	99.74*
A	99.73*	99.74*	99.74*	0.01	0.01	0.01	0	0	0	0.02	0.02	0.02			A	99.72*	99.75*	99.74*	0	0	0	0	0	0	0.02	0.02	0.02
C	0.01	0.01	0.02	0.05	0.05	0.05	99.71*	99.7*	99.69*	0	0	0			A	99.73*	99.76*	99.74*	0	0	0	0.01	0.01	0.01	0.03	0.03	0.03
A	99.72*	99.72*	99.73*	0.01	0.01	0.01	0.01	0.01	0.01	0.03	0.03	0.03			A	99.74*	99.77*	99.74*	0	0	0	0.01	0.01	0.01	0.02	0.03	0.02
G	0.07	0.07	0.06	0.01	0.01	0.01	0.04	0.03	0.03	99.64*	99.65*	99.72*			A	99.69*	99.74*	99.72*	0	0	0	0.01	0.01	0.01	0.02	0.02	0.02
C	0.01	0.01	0.01	0.11	0.11	0.1	99.65*	99.65*	99.73*	0	0	0.02			C	0.02	0.01	0.01	0.03	0.03	0.03	99.68*	99.77*	99.73*	0.01	0.01	0.01
C	0.01	0.01	0.01	0.01	0.01	0.01	99.77*	99.75*	99.83*	0	0	0			G	0.02	0.03	0.03	0.01	0.01	0.01	0	0	0	99.7*	99.77*	99.74*
C	0.02	0.02	0.02	0.02	0.01	0.01	99.75*	99.74*	99.8*	0	0	0.02			C	0.01	0.01	0.01	0.12	0.12	0.12	99.61*	99.68*	99.66*	0	0.01	0
C	0.01	0.01	0.03	0.01	0.01	0.01	99.79*	99.76*	99.81*	0	0	0			G	0.02	0.03	0.02	0.01	0.03	0.01	0	0	0	99.72*	99.76*	99.76*
C	0.01	0.01	0.01	0.01	0.01	0.01	99.77*	99.79*	99.82*	0	0	0			G	0.04	0.02	0.02	0.01	0.01	0.01	0	0	0	99.71*	99.78*	99.78*
T	0.01	0.01	0.01	99.74*	99.77*	99.79*	0.07	0.07	0.08	0	0	0			C	0.01	0.01	0.01	0.12	0.13	0.11	99.62*	99.66*	99.69*	0.02	0.01	0.02
C	0.01	0.01	0.01	0.02	0.02	0.04	99.78*	99.82*	99.83*	0	0	0			G	0.06	0.04	0.04	0.01	0.01	0.01	0	0	0.02	99.75*	99.78*	99.76*
C	0.01	0.01	0.01	0.01	0.01	0.03	99.78*	99.82*	99.83*	0	0.01	0			C	0.02	0.01	0.01	0.02	0.02	0.02	99.79*	99.8*	99.79*	0	0	0.02
A	99.8*	99.8*	99.83*	0.01	0.01	0.01	0.02	0.02	0.02	0.03	0.03	0.03			C	0.03	0.01	0.01	0.04	0.04	0.04	99.75*	99.78*	99.78*	0.01	0.01	0
G	0.02	0.02	0.02	0.01	0.01	0.01	0	0	0	99.81*	99.83*	99.84*			G	0.08	0.06	0.07	0.02	0.02	0.02	0	0	0.01	99.73*	99.75*	99.73*
G	0.01	0.01	0.02	0.01	0.01	0.01	0	0	0	99.84*	99.85*	99.84*			G	0.01	0.01	0.01	0.02	0.01	0.01	0.02	0	0	99.78*	99.8*	99.8*
C*	0.01*	0.01*	0.03*	0.05*	0.04*	0.04*	99.79*	99.8*	99.79*	0.02*	0.02*	0.02*			A*	99.73*	99.74*	99.73*	0.02*	0.02*	0.02*	0*	0*	0*	0.07*	0.06*	0.08*
G*	0.02*	0.02*	0.02*	0.01*	0.01*	0.01*	0.02*	0.02*	0.02*	99.81*	99.82*	99.83*			G*	0.01*	0.02*	0.03*	0.02*	0.02*	0.02*	0.02*	0*	0*	99.8*	99.79*	99.78*
T*	0*	0*	0*	99.83*	99.83*	99.82*	0.02*	0.02*	0.04*	0.01*	0.02*	0.01*			G*	0.01*	0.01*	0.01*	0.01*	0.01*	0.01*	0*	0*	0*	99.84*	99.83*	99.84*
T*	0*	0*	0*	99.84*	99.85*	99.86*	0.02*	0.02*	0.02*	0*	0*	0*			G*	0.06*	0.06*	0.06*	0.01*	0.01*	0.01*	0*	0*	0.01*	99.78*	99.78*	99.78*
G*	0.02*	0.02*	0.02*	0.03*	0.03*	0.03*	0*	0*	0.02*	99.81*	99.82*	99.81*			C*	0.01*	0.01*	0.01*	0.06*	0.06*	0.06*	99.79*	99.79*	99.77*	0*	0*	0.02*
C*	0.01*	0.01*	0.01*	0.02*	0.02*	0.02*	99.81*	99.82*	99.83*	0.02*	0.02*	0.02*			C*	0.01*	0.01*	0.01*	0.02*	0.02*	0.02*	99.81*	99.83*	99.83*	0.02*	0*	0*
T*	0.01*	0.01*	0.01*	99.8*	99.81*	99.8*	0.06*	0.06*	0.06*	0*	0*	0.02*			C*	0.02*	0.02*	0.02*	0.03*	0.03*	0.04*	99.8*	99.79*	99.79*	0*	0*	0*
C*	0.01*	0.01*	0.01*	0.02*	0.02*	0.02*	99.83*	99.84*	99.82*	0*	0*	0.02*			G*	0.02*	0.02*	0.02*	0.02*	0.02*	0.02*	0.02*	0*	0.02*	99.8*	99.81*	99.8*
C*	0.02*	0.02*	0.02*	0.01*	0.01*	0.01*	99.84*	99.85*	99.85*	0*	0*	0*			A*	99.81*	99.81*	99.81*	0.01*	0.01*	0.01*	0*	0*	0*	0.04*	0.02*	0.04*
T*	0*	0*	0*	99.81*	99.82*	99.81*	0.05*	0.05*	0.06*	0*	0*	0*			G*	0.01*	0.01*	0.03*	0.01*	0.01*	0.01*	0*	0*	0*	99.83*	99.83*	99.82*
A*	99.82*	99.83*	99.82*	0.02*	0.02*	0.02*	0*	0*	0.02*	0.02*	0.02*	0.02*			A*	99.82*	99.82*	99.81*	0*	0*	0*	0*	0*	0*	0.03*	0.03*	0.04*
G*	0.02*	0.02*	0.04*	0.01*	0.01*	0.01*	0*	0*	0*	99.83*	99.84*	99.82*			C*	0.01*	0.01*	0.02*	0.05*	0.06*	0.05*	99.78*	99.78*	99.78*	0.02*	0*	0*
A*	99.82*	99.83*	99.82*	0.01*	0.01*	0.02*	0*	0*	0*	0.04*	0.04*	0.04*			G*	0.01*	0.02*	0.01*	0.01*	0.01*	0.01*	0*	0*	0.01*	99.83*	99.83*	99.82*
C*	0.02*	0.02*	0.02*	0.01*	0.01*	0.03*	99.82*	99.83*	99.82*	0*	0*	0*			G*	0.12*	0.13*	0.13*	0.01*	0.02*	0.01*	0*	0*	0*	99.72*	99.71*	99.72*
	FANCF_sgRNA1															FANCF_sgRNA2															FANCF_sgRNA3															FANCF_sgRNA4
Reference sequence	Percent_A			Percent_T			Percent_C			Percent_G					Reference sequence	Percent_A			Percent_T			Percent_C			Percent_G					Reference sequence	Percent_A			Percent_T			Percent_C			Percent_G					Reference sequence	Percent_A			Percent_T
G	0.01	0.01	0.01	0.01	0.01	0.01	0	0	0	99.83*	99.82*	99.79*			A	99.73*	99.76*	99.74*	0.03	0.04	0.01	0.04	0	0.04	0.02	0.02	0.03			A	99.84*	99.9*	99.86*	0.01	0.01	0.01	0.01	0	0.01	0.02	0.02	0.02			G	0.01	0.01	0.01	0.01
A	99.78*	99.78*	99.75*	0.02	0.01	0.02	0	0	0	0.05	0.05	0.05			A	99.72*	99.76*	99.76*	0.05	0.04	0	0.03	0.01	0.04	0.02	0.02	0.02			A	99.83*	99.9*	99.88*	0	0	0.01	0	0	0	0.02	0.02	0.02			G	0.01	0.01	0.01	0.01
G	0.01	0.01	0.01	0.02	0.01	0.01	0	0	0	99.83*	99.83*	99.8*			C	0.01	0.01	0.01	0.02	0.03	0.01	99.77*	99.79*	99.76*	0.02	0	0.03			A	99.83*	99.9*	99.87*	0	0	0.01	0.01	0	0.01	0.02	0.02	0.02			A	99.77*	99.77*	99.77*	0.01
T	0.01	0.01	0.01	99.82*	99.81*	99.79*	0.02	0.03	0.02	0	0	0			T	0.04	0.01	0.03	99.64*	99.7*	99.66*	0.11	0.09	0.09	0.03	0	0.03			A	99.82*	99.88*	99.85*	0	0	0	0.01	0.01	0.02	0.01	0.02	0.01			C	0.01	0.02	0.01	0.02
C	0.01	0.01	0.03	0.02	0.01	0.01	99.82*	99.83*	99.79*	0	0	0			C	0.02	0.02	0.02	0.02	0.02	0.02	99.64*	99.68*	99.67*	0.03	0	0.01			T	0	0	0	99.84*	99.9*	99.87*	0.02	0.02	0.04	0	0	0			T	0.04	0.1	0.04	99.7*
T	1.36	1.16	1	96.71*	97.36*	97.29*	1.34	1.03	1.19	0.44	0.29	0.34			T	0.6	0.6	0.57	97.82*	97.65*	97.84*	1.13	1.36	1.17	0.15	0.1	0.13			C	0.02	0.01	0.01	0.01	0.01	0.02	99.83*	99.89*	99.87*	0	0	0			C	0.05	0.06	0.04	0.01
C	0.02	0.04	0.02	0.01	0.01	0.02	99.82*	99.8*	99.78*	0	0	0			T	0.02	0.03	0.02	99.63*	99.67*	99.68*	0.07	0.04	0.06	0.06	0.05	0.02			T	0.36	0.46	0.4	99.26*	99.19*	99.17*	0.22	0.22	0.26	0.02	0.04	0.04			T	2.02	2.17	2.29	95.68*
G	0.09	0.1	0.09	0.02	0.02	0.02	0.01	0.01	0.01	99.73*	99.72*	99.71*			T	2.89	2.62	2.58	95.45*	95.85*	95.98*	0.59	0.56	0.63	0.76	0.72	0.51			C	0.02	0.02	0.01	0.01	0.02	0.01	99.81*	99.87*	99.85*	0	0	0			C	0.02	0.02	0.01	0.02
C	0.01	0.01	0.02	0.01	0.01	0.01	99.83*	99.83*	99.81*	0	0	0			C	0.02	0.01	0.03	0.02	0.02	0.02	99.74*	99.77*	99.72*	0	0	0.01			C	0.02	0.01	0.01	0.05	0.07	0.04	99.76*	99.81*	99.81*	0	0.01	0.02			T	0.31	0.37	0.29	99.29*
T	0.01	0.02	0.01	99.78*	99.74*	99.8*	0.06	0.05	0.03	0	0.04	0			C	0.01	0.01	0.01	0.04	0.02	0.02	99.73*	99.77*	99.75*	0	0	0			A	99.81*	99.89*	99.85*	0	0	0	0	0	0	0.01	0.01	0.01			G	0.01	0.01	0.01	0.01
C	0.02	0.02	0.02	0.02	0.03	0.02	99.81*	99.81*	99.8*	0	0	0			C	0.02	0.01	0.01	0.06	0.05	0.05	99.7*	99.75*	99.72*	0	0	0			T	0	0.01	0	99.8*	99.88*	99.84*	0.03	0.03	0.03	0	0	0			A	99.78*	99.75*	99.74*	0.01
T	0.81	0.62	0.66	98.85*	99.1*	99.03*	0.19	0.11	0.11	0.01	0.02	0.05			G	0.03	0.03	0.03	0.01	0.01	0.01	0	0	0	99.75*	99.79*	99.75*			C	0.01	0.01	0.01	0.01	0.01	0.01	99.81*	99.87*	99.85*	0	0	0			T	0.01	0.01	0.01	99.79*
G	0.03	0.02	0.02	0.01	0.01	0.01	0.01	0.01	0.01	99.81*	99.81*	99.8*			G	0.08	0.08	0.08	0.01	0.01	0.01	0	0	0	99.7*	99.71*	99.7*			C	0.01	0.01	0.01	0.01	0.01	0.01	99.8*	99.87*	99.85*	0	0	0			G	0.01	0.01	0.01	0.01
T	0.01	0.01	0.01	99.82*	99.82*	99.81*	0.03	0.03	0.02	0	0	0			C	0.01	0.01	0.01	0.05	0.04	0.04	99.72*	99.73*	99.73*	0	0	0.01			T	0.01	0.01	0.01	99.77*	99.84*	99.81*	0.05	0.04	0.05	0	0	0			A	99.77*	99.76*	99.73*	0.01
C	0.02	0.02	0.02	0.01	0.04	0.01	99.82*	99.78*	99.81*	0	0	0			C	0.02	0.01	0.01	0.01	0.01	0.01	99.76*	99.78*	99.76*	0	0	0			G	0.02	0.01	0.01	0.01	0.01	0.01	0	0	0	99.8*	99.86*	99.82*			A	99.75*	99.76*	99.72*	0.01
A	99.82*	99.82*	99.81*	0.01	0.01	0.01	0	0	0	0.02	0.02	0.02			C	0.02	0.02	0.03	0.02	0.02	0.02	99.74*	99.75*	99.73*	0	0	0			C	0.01	0.01	0.01	0.07	0.08	0.08	99.77*	99.8*	99.77*	0.01	0.01	0.01			G	0.01	0.01	0.01	0.02
C	0.02	0.02	0.02	0.01	0.01	0.01	99.82*	99.82*	99.81*	0	0	0			G	0.05	0.04	0.05	0.01	0.02	0.01	0.01	0.01	0.01	99.72*	99.74*	99.73*			G	0.02	0.02	0.02	0.02	0.02	0.02	0	0	0	99.86*	99.85*	99.81*			A	99.78*	99.79*	99.76*	0.01
C	0.02	0.02	0.02	0.01	0.01	0.01	99.82*	99.81*	99.8*	0	0	0			G	0.02	0.02	0.02	0.01	0.01	0.01	0	0	0	99.77*	99.77*	99.76*			C	0.01	0.01	0.01	0.01	0.01	0.01	99.88*	99.87*	99.84*	0	0	0			C	0.01	0.01	0.01	0.01
C	0.02	0.02	0.02	0.01	0.01	0.01	99.81*	99.81*	99.8*	0	0	0			G	0.02	0.02	0.02	0.01	0.01	0.01	0.01	0.01	0	99.76*	99.76*	99.76*			T	0	0	0	99.89*	99.89*	99.84*	0.02	0.02	0.02	0	0	0			C	0.02	0.02	0.02	0.01
A	99.83*	99.82*	99.82*	0	0	0	0	0	0	0.02	0.02	0.02			C	0.01	0.01	0.01	0.07	0.07	0.07	99.71*	99.71*	99.71*	0	0	0			T	0	0	0	99.87*	99.89*	99.83*	0.03	0.02	0.03	0	0	0			C	0.02	0.02	0.02	0.01
G	0.01	0.01	0.01	0.01	0.01	0.01	0	0	0	99.83*	99.83*	99.82*			G	0.04	0.04	0.05	0.01	0.02	0.01	0.04	0.02	0.02	99.73*	99.72*	99.74*			T	0	0	0	99.86*	99.88*	99.84*	0.03	0.03	0.03	0	0	0			A	99.75*	99.76*	99.73*	0.01
A	99.83*	99.82*	99.82*	0	0	0	0	0	0	0.02	0.02	0.02			T	0.01	0.01	0	99.75*	99.76*	99.76*	0.05	0.03	0.04	0.02	0.03	0.01			A	99.89*	99.89*	99.85*	0.02	0.01	0.01	0	0	0	0.02	0.02	0.02			G	0.01	0.01	0.01	0.01
C	0.01	0.02	0.02	0.01	0.01	0.01	99.83*	99.82*	99.81*	0	0	0			C	0.01	0.01	0.01	0.02	0.02	0.02	99.78*	99.78*	99.78*	0.01	0.02	0.01			C	0.02	0.02	0.01	0.04	0.04	0.04	99.86*	99.86*	99.85*	0	0.01	0			G	0.01	0.01	0.01	0.01
T	0.02	0.02	0.02	99.82*	99.81*	99.8*	0.02	0.02	0.02	0	0	0			C	0.03	0.02	0.02	0.05	0.05	0.05	99.71*	99.75*	99.76*	0.03	0.01	0.02			A	99.8*	99.82*	99.79*	0.02	0.02	0.02	0.03	0.02	0.02	0.07	0.07	0.07			C	0.01	0.01	0.01	0.07
G	0.02	0.02	0.02	0.01	0.01	0.01	0	0	0	99.82*	99.82*	99.81*			G	0.03	0.03	0.03	0.01	0.01	0.01	0.02	0.04	0.02	99.76*	99.74*	99.78*			G	0.02	0.02	0.01	0.05	0.05	0.05	0	0	0	99.85*	99.86*	99.84*			G	0.03	0.05	0.03	0.01
G	0.01	0.01	0.01	0.01	0.01	0.01	0	0	0	99.83*	99.82*	99.81*			G	0.02	0.01	0.01	0.01	0.02	0.01	0.04	0.02	0.02	99.78*	99.78*	99.8*			G	0.01	0.01	0.01	0.01	0.01	0.01	0	0	0	99.9*	99.9*	99.88*			G	0.01	0.01	0.01	0.01
A*	99.81*	99.8*	99.79*	0.01*	0.01*	0.01*	0*	0*	0*	0.04*	0.04*	0.04*			G*	0.02*	0.02*	0.02*	0.01*	0.01*	0*	0.03*	0.02*	0.02*	99.78*	99.8*	99.79*			T	0	0	0	99.88*	99.89*	99.87*	0.03	0.02	0.03	0.01	0.01	0			A*	99.8*	99.76*	99.75*	0.01*
G*	0.01*	0.01*	0.01*	0.01*	0.01*	0.01*	0*	0*	0*	99.83*	99.82*	99.81*			A*	99.78*	99.77*	99.79*	0*	0*	0*	0.03*	0.03*	0.02*	0.03*	0.04*	0.03*			C	0.01	0.01	0.01	0.02	0.02	0.01	99.89*	99.89*	99.88*	0	0	0			G*	0.01*	0.03*	0.01*	0.01*
T*	0.01*	0.01*	0.01*	99.83*	99.82*	99.82*	0.01*	0.02*	0.01*	0*	0*	0*			C*	0.01*	0.01*	0.01*	0.04*	0.05*	0.04*	99.76*	99.76*	99.77*	0.04*	0.02*	0.02*			T	0	0	0	99.86*	99.88*	99.86*	0.05	0.04	0.04	0	0	0			C*	0.01*	0.03*	0.01*	0.07*
G*	0.02*	0.02*	0.02*	0.02*	0.02*	0.02*	0.01*	0*	0.01*	99.81*	99.8*	99.8*			G*	0.04*	0.04*	0.04*	0.01*	0.01*	0.01*	0.01*	0.02*	0.01*	99.79*	99.77*	99.78*			C	0.01	0.01	0.01	0.01	0.01	0.01	99.89*	99.9*	99.89*	0	0	0			T*	0*	0.01*	0.01*	99.84*
C*	0.02*	0.02*	0.02*	0.07*	0.07*	0.07*	99.76*	99.75*	99.75*	0.01*	0.01*	0.01*			C*	0.01*	0.01*	0.02*	0.03*	0.05*	0.03*	99.76*	99.75*	99.77*	0.04*	0.03*	0.03*			C*	0.01*	0.01*	0.01*	0.02*	0.02*	0.02*	99.88*	99.88*	99.86*	0.01*	0*	0.01*			G*	0.03*	0.05*	0.03*	0.01*
A*	99.82*	99.81*	99.8*	0.01*	0.01*	0.01*	0*	0*	0*	0.03*	0.03*	0.03*			C*	0.01*	0.02*	0.01*	0.05*	0.05*	0.05*	99.78*	99.76*	99.77*	0.01*	0.02*	0.01*			A*	99.86*	99.87*	99.85*	0.01*	0.01*	0.01*	0.01*	0.01*	0.01*	0.04*	0.04*	0.04*			C*	0.01*	0.01*	0.01*	0.04*
G*	0.01*	0.01*	0.01*	0.01*	0.01*	0.01*	0*	0*	0*	99.83*	99.82*	99.82*			G*	0.06*	0.06*	0.06*	0.01*	0.01*	0.01*	0.02*	0.03*	0.02*	99.76*	99.74*	99.75*			G*	0.02*	0.01*	0.01*	0.03*	0.02*	0.03*	0*	0*	0*	99.88*	99.88*	99.87*			T*	0.01*	0.01*	0.01*	99.83*
T*	0.01*	0.01*	0.01*	99.83*	99.83*	99.82*	0.01*	0.01*	0.01*	0*	0*	0*			A*	99.78*	99.77*	99.79*	0.03*	0.01*	0.01*	0.01*	0.02*	0.01*	0.02*	0.04*	0.03*			G*	0.01*	0.01*	0.01*	0.02*	0.02*	0.02*	0*	0*	0*	99.89*	99.9*	99.87*			G*	0.03*	0.03*	0.03*	0.01*
G*	0.01*	0.01*	0.01*	0.02*	0.02*	0.02*	0*	0*	0*	99.82*	99.82*	99.81*			T*	0.01*	0.01*	0.01*	99.77*	99.77*	99.79*	0.05*	0.03*	0.03*	0.01*	0.04*	0.02*			G*	0.03*	0.03*	0.03*	0.03*	0.02*	0.03*	0*	0*	0*	99.86*	99.86*	99.84*			C*	0.01*	0.03*	0.02*	0.04*
G*	0.01*	0.01*	0.01*	0.01*	0.01*	0.01*	0*	0*	0*	99.83*	99.82*	99.81*			G*	0.01*	0.01*	0.01*	0.01*	0.03*	0.01*	0.03*	0.02*	0.02*	99.79*	99.79*	99.8*			C*	0.01*	0.01*	0.01*	0.03*	0.04*	0.03*	99.86*	99.86*	99.85*	0.01*	0.01*	0*			T*	0*	0*	0*	99.83*
T*	0.01*	0.01*	0.01*	99.83*	99.82*	99.82*	0.02*	0.02*	0.02*	0*	0*	0*			A*	99.76*	99.77*	99.77*	0*	0.01*	0*	0.01*	0.01*	0.01*	0.07*	0.05*	0.05*			A*	99.87*	99.88*	99.86*	0.01*	0.02*	0.02*	0.01*	0.01*	0*	0.02*	0.02*	0.02*			G*	0.02*	0.02*	0.02*	0.01*
G*	0.02*	0.02*	0.02*	0.01*	0.01*	0.01*	0*	0*	0*	99.82*	99.82*	99.81*			G*	0.02*	0.03*	0.02*	0.02*	0.02*	0.02*	0*	0.03*	0*	99.8*	99.77*	99.8*			G*	0.02*	0.02*	0.01*	0.01*	0.01*	0.01*	0*	0*	0*	99.88*	99.89*	99.88*			G*	0.01*	0.01*	0.01*	0.01*
T*	0.01*	0.01*	0.01*	99.83*	99.82*	99.82*	0.01*	0.02*	0.01*	0*	0*	0*			G*	0.01*	0.01*	0.01*	0.01*	0.02*	0.01*	0.01*	0.01*	0.01*	99.81*	99.81*	99.81*			T*	0.01*	0.01*	0.01*	99.88*	99.89*	99.87*	0.02*	0.02*	0.02*	0.01*	0.01*	0*			A*	99.81*	99.79*	99.79*	0*
G*	0.02*	0.02*	0.02*	0.02*	0.02*	0.02*	0*	0*	0*	99.81*	99.81*	99.8*			A*	99.77*	99.75*	99.76*	0.01*	0.01*	0.01*	0*	0.02*	0*	0.06*	0.07*	0.07*			T*	0*	0*	0*	99.88*	99.89*	99.86*	0.03*	0.03*	0.03*	0*	0*	0*			G*	0.01*	0.01*	0.01*	0.01*
	VEGFA_sgRNA1															VEGFA_sgRNA2															VEGFA_sgRNA3															VEGFA_sgRNA4
Reference sequence	Percent_A			Percent_T			Percent_C			Percent_G					Reference sequence	Percent_A			Percent_T			Percent_C			Percent_G					Reference sequence	Percent_A			Percent_T			Percent_C			Percent_G					Reference sequence	Percent_A			Percent_T
G	0.07	0.08	0.08	0.02	0.02	0.02	0.01	0.01	0.01	99.72*	99.71*	99.73*			C	0.01	0.01	0.01	0.01	0.01	0.01	99.8*	99.79*	99.81*	0.01	0.01	0.01			C	0.04	0.01	0.01	0.02	0.01	0.01	99.77*	99.81*	99.78*	0	0	0			A	99.8*	99.85*	99.84*	0.01
C	0.03	0.02	0.02	0.03	0.03	0.03	99.75*	99.74*	99.8*	0.01	0.01	0			T	0.02	0.03	0.02	99.72*	99.71*	99.77*	0.07	0.07	0.05	0	0	0			C	0.04	0.01	0.02	0.02	0.03	0.01	99.75*	99.77*	99.77*	0.01	0	0.01			C	0.01	0.01	0.01	0.01
A	99.78*	99.76*	99.83*	0.01	0.01	0.01	0.01	0	0	0.03	0.03	0.02			C	0.01	0.02	0.01	0.01	0.01	0.01	99.77*	99.77*	99.8*	0	0	0.01			T	0.02	0.01	0.01	99.74*	99.77*	99.74*	0.04	0.03	0.03	0.02	0	0			C	0.02	0.02	0.03	0.01
C	0.02	0.01	0.02	0.02	0.03	0.02	99.78*	99.75*	99.81*	0	0	0			T	0.18	0.34	0.28	99.17*	98.97*	99.15*	0.34	0.37	0.3	0.08	0.08	0.09			A	99.74*	99.77*	99.76*	0.03	0.02	0	0.02	0.01	0.01	0.03	0.02	0.02			A	99.81*	99.85*	99.84*	0.01
A	99.8*	99.77*	99.81*	0.01	0	0.01	0	0	0	0.02	0.02	0.02			C	0.02	0.02	0.02	0.04	0.01	0.01	99.71*	99.74*	99.78*	0	0	0			A	99.72*	99.76*	99.74*	0.04	0	0	0.02	0.02	0.02	0.03	0.02	0.02			C	0.01	0.01	0.01	0.01
T	0.04	0.04	0.1	99.75*	99.71*	99.7*	0.03	0.03	0.03	0	0	0			T	1.76	1.59	1.49	95.68*	95.81*	96.03*	1.8	1.87	1.88	0.42	0.4	0.29			G	0.04	0.01	0.02	0.04	0.01	0.02	0.07	0.04	0.02	99.63*	99.73*	99.71*			C	0.02	0.01	0.01	0.01
C	0.02	0.02	0.04	0.02	0.02	0.01	99.77*	99.74*	99.79*	0	0	0			C	0.01	0.01	0.01	0.01	0.02	0	99.66*	99.66*	99.71*	0.01	0.01	0			C	0.03	0.04	0.03	0.03	0.01	0.01	99.71*	99.75*	99.73*	0.01	0.01	0			T	0.01	0.01	0.01	99.8*
T	0.61	0.91	0.76	97.95*	97.55*	97.58*	0.97	1.05	1.24	0.28	0.26	0.24			C	0.01	0.01	0.01	0.02	0.01	0.03	99.71*	99.74*	99.74*	0	0.01	0			T	0.02	0.01	0.03	99.63*	99.64*	99.65*	0.11	0.14	0.09	0	0	0			T	0.02	0.01	0.01	99.75*
C	0.02	0.02	0.02	0.01	0.01	0.01	99.78*	99.75*	99.83*	0	0	0			A	99.7*	99.71*	99.71*	0.01	0.01	0.01	0.03	0.02	0.04	0.02	0.02	0.02			T	0.02	0.04	0.06	99.65*	99.67*	99.66*	0.09	0.06	0.04	0.01	0.01	0			C	0.01	0.02	0.02	0.03
A	99.78*	99.75*	99.83*	0.01	0	0	0	0	0	0.03	0.03	0.02			A	99.71*	99.72*	99.72*	0.01	0.02	0.02	0.01	0.01	0.01	0.02	0.02	0.02			T	3.45	3.02	3.19	94.5*	94.88*	94.69*	0.45	0.52	0.53	1.27	1.29	1.27			T	1.16	1.19	1.2	96.63*
G	0.02	0.03	0.02	0.01	0.01	0.01	0	0	0	99.78*	99.74*	99.83*			G	0	0	0.01	0.01	0.01	0.01	0	0.01	0.02	99.73*	99.74*	99.73*			C	0.05	0.02	0.03	0.02	0.02	0.02	99.67*	99.72*	99.68*	0	0	0			C	0.03	0.02	0.05	0.01
C	0.03	0.02	0.02	0.04	0.05	0.04	99.74*	99.73*	99.8*	0	0	0			A	99.71*	99.72*	99.71*	0.01	0.01	0.02	0	0	0	0.02	0.03	0.02			C	0.02	0.01	0.02	0.02	0.02	0.02	99.7*	99.72*	99.68*	0	0.01	0			A	99.79*	99.83*	99.83*	0
C	0.02	0.02	0.02	0.01	0.01	0.01	99.78*	99.78*	99.81*	0	0	0			G	0	0	0.02	0.01	0.01	0.01	0	0	0	99.72*	99.74*	99.73*			A	99.72*	99.75*	99.7*	0.01	0.01	0.01	0	0	0	0.02	0.02	0.02			G	0.02	0.02	0.02	0.01
C	0.03	0.02	0.02	0.01	0.01	0.01	99.78*	99.76*	99.8*	0	0	0			A	99.7*	99.71*	99.7*	0.01	0.02	0.02	0	0	0	0.03	0.03	0.03			C	0.01	0.01	0.01	0.02	0.01	0.01	99.75*	99.75*	99.7*	0	0	0			C	0.01	0.01	0.01	0.01
A	99.76*	99.78*	99.81*	0.01	0.01	0.01	0	0	0	0.02	0.03	0.02			G	0.01	0.01	0.01	0.02	0.02	0.02	0	0.01	0	99.73*	99.73*	99.72*			C	0.02	0.02	0.02	0.01	0.01	0.01	99.75*	99.74*	99.72*	0	0	0			T	0.01	0.01	0.01	99.79*
G	0.01	0.01	0.01	0.02	0.01	0.01	0	0	0	99.77*	99.8*	99.82*			G	0.01	0.02	0.01	0.02	0.02	0.02	0	0	0	99.72*	99.72*	99.71*			A	99.75*	99.75*	99.73*	0	0	0.01	0.01	0	0	0.02	0.02	0.02			C	0.02	0.02	0.01	0.01
A	99.77*	99.79*	99.82*	0	0	0	0	0	0	0.02	0.02	0.02			G	0.01	0.01	0.01	0.01	0.01	0.02	0	0	0	99.73*	99.74*	99.71*			T	0.01	0.01	0.01	99.72*	99.74*	99.7*	0.02	0.02	0.02	0	0	0			A	99.83*	99.83*	99.81*	0
T	0.01	0.01	0.01	99.77*	99.78*	99.81*	0.01	0.01	0.01	0	0	0.01			A	99.7*	99.7*	99.67*	0.02	0.02	0.02	0	0	0	0.04	0.04	0.04			C	0.02	0.01	0.01	0.01	0.01	0.01	99.74*	99.76*	99.69*	0	0	0			T	0	0	0	99.82*
A	99.75*	99.75*	99.8*	0	0	0	0.01	0.01	0.01	0.03	0.04	0.03			G	0.01	0.01	0.01	0.01	0.02	0.01	0	0	0	99.74*	99.74*	99.72*			A	99.75*	99.75*	99.69*	0	0	0	0	0	0	0.02	0.02	0.02			G	0.01	0.01	0.01	0.01
G	0.01	0.01	0.01	0.03	0.03	0.03	0	0	0	99.76*	99.76*	99.8*			A	99.71*	99.73*	99.69*	0.01	0.01	0.01	0	0	0	0.03	0.04	0.03			A	99.72*	99.75*	99.7*	0	0	0	0.03	0	0	0.02	0.02	0.02			T	0.01	0.01	0.01	99.84*
G	0.01	0.01	0.01	0.02	0.02	0.02	0	0	0	99.76*	99.78*	99.81*			G	0.01	0.01	0.01	0.01	0.01	0.01	0.02	0.01	0.02	99.73*	99.76*	99.73*			C	0.02	0.01	0.01	0.02	0.01	0.01	99.74*	99.74*	99.71*	0	0	0			C	0.02	0.02	0.02	0.01
G	0.01	0.01	0.01	0.02	0.01	0.01	0	0	0	99.77*	99.79*	99.82*			A	99.68*	99.68*	99.65*	0.02	0.02	0.02	0.01	0	0.02	0.07	0.1	0.08			A	99.77*	99.73*	99.7*	0	0	0	0.02	0.04	0.02	0.01	0.01	0.01			T	0.01	0.01	0.01	99.83*
T	0.01	0.01	0.01	99.8*	99.78*	99.81*	0.01	0.02	0.02	0.01	0.01	0.01			G	0.04	0.03	0.03	0.02	0.02	0.02	0	0	0	99.73*	99.78*	99.74*			C	0.02	0.04	0.03	0.01	0.02	0.01	99.77*	99.73*	99.7*	0.01	0	0			G	0.01	0.01	0.01	0.01
G	0.01	0.01	0.01	0.01	0.01	0.01	0	0	0	99.81*	99.79*	99.83*			G	0.04	0.02	0.04	0.04	0.04	0.04	0	0	0	99.75*	99.76*	99.76*			T	0.03	0.01	0.01	99.73*	99.72*	99.69*	0.05	0.06	0.05	0.01	0	0			G	0.01	0.01	0.01	0.02
G	0.01	0.02	0.01	0.02	0.02	0.02	0	0	0	99.79*	99.78*	99.82*			G	0.03	0.03	0.02	0.02	0.02	0.01	0	0	0	99.79*	99.78*	99.8*			G	0.05	0.02	0.02	0.01	0.01	0.01	0.02	0.04	0.02	99.77*	99.74*	99.76*			G	0.01	0.01	0.01	0.01
G	0.01	0.01	0.01	0.01	0.01	0.01	0	0	0	99.8*	99.78*	99.82*			G	0.09	0.07	0.1	0.02	0.02	0.02	0	0	0	99.72*	99.73*	99.71*			G	0.02	0.06	0.03	0.04	0.01	0.01	0.02	0.01	0.02	99.76*	99.74*	99.75*			G	0.01	0.01	0.01	0.01
A*	99.77*	99.78*	99.77*	0.01*	0.01*	0.01*	0*	0*	0*	0.06*	0.07*	0.07*			C*	0.03*	0.03*	0.02*	0.02*	0.02*	0.02*	99.76*	99.77*	99.77*	0.03*	0.02*	0.04*			T*	0.01*	0.01*	0.01*	99.77*	99.79*	99.78*	0.06*	0.04*	0.02*	0.01*	0*	0*			A*	99.84*	99.84*	99.85*	0.01*
G*	0.02*	0.02*	0.02*	0.01*	0.01*	0.01*	0*	0*	0*	99.82*	99.84*	99.82*			T*	0.02*	0.01*	0.03*	99.76*	99.76*	99.78*	0.04*	0.04*	0.04*	0.02*	0.02*	0.01*			G*	0.03*	0.02*	0.01*	0.02*	0.01*	0.01*	0.01*	0.03*	0.02*	99.78*	99.78*	99.79*			A*	99.82*	99.82*	99.83*	0.01*
G*	0.02*	0.02*	0.02*	0.01*	0.02*	0.02*	0*	0*	0*	99.82*	99.83*	99.82*			C*	0.01*	0.02*	0.01*	0.01*	0.01*	0.01*	99.78*	99.79*	99.8*	0.04*	0.02*	0.04*			A*	99.78*	99.8*	99.8*	0.02*	0.01*	0.01*	0*	0.01*	0*	0.04*	0.03*	0.03*			G*	0.01*	0.01*	0.01*	0.01*
G*	0.01*	0.01*	0.01*	0.02*	0.01*	0.01*	0*	0*	0*	99.81*	99.85*	99.81*			C*	0.02*	0.01*	0.02*	0.02*	0.02*	0.02*	99.77*	99.78*	99.79*	0.04*	0.03*	0.03*			A*	99.74*	99.77*	99.78*	0.02*	0.03*	0.02*	0.04*	0.01*	0.01*	0.04*	0.03*	0.03*			A*	99.82*	99.82*	99.83*	0.01*
A*	99.8*	99.83*	99.8*	0*	0*	0*	0*	0*	0*	0.05*	0.05*	0.05*			T*	0.02*	0.02*	0*	99.75*	99.77*	99.77*	0.05*	0.04*	0.05*	0.02*	0.01*	0.04*			G*	0.04*	0.01*	0.01*	0.02*	0.02*	0.01*	0*	0.03*	0.02*	99.8*	99.79*	99.81*			G*	0.01*	0.01*	0.01*	0.02*
G*	0.02*	0.02*	0.02*	0.01*	0.01*	0.01*	0*	0*	0*	99.83*	99.86*	99.82*			G*	0.03*	0.01*	0.03*	0.02*	0.01*	0.02*	0*	0.01*	0.01*	99.78*	99.81*	99.8*			G*	0.07*	0.08*	0.09*	0.01*	0.01*	0.02*	0.03*	0.01*	0.01*	99.75*	99.74*	99.74*			G*	0.01*	0.01*	0.01*	0.02*
C*	0.02*	0.02*	0.02*	0.09*	0.11*	0.1*	99.74*	99.75*	99.72*	0*	0.01*	0*			A*	99.78*	99.8*	99.79*	0.01*	0.02*	0.01*	0.01*	0.01*	0*	0.04*	0.02*	0.05*			C*	0.03*	0.02*	0.02*	0.06*	0.05*	0.04*	99.75*	99.77*	99.78*	0.01*	0.01*	0.01*			A*	99.83*	99.83*	99.84*	0.01*
T*	0.02*	0.03*	0.02*	99.77*	99.79*	99.79*	0.05*	0.07*	0.06*	0.01*	0.01*	0.01*			C*	0.02*	0.01*	0.02*	0.01*	0.02*	0.01*	99.79*	99.8*	99.81*	0.03*	0.02*	0.02*			C*	0.04*	0.03*	0.04*	0.01*	0.04*	0.03*	99.77*	99.76*	99.78*	0.04*	0.02*	0.01*			C*	0.01*	0.01*	0.01*	0.02*
G*	0.05*	0.06*	0.05*	0.01*	0.01*	0.01*	0.01*	0.01*	0.01*	99.79*	99.81*	99.81*			A*	99.78*	99.79*	99.78*	0.02*	0.01*	0.01*	0.01*	0.02*	0.03*	0.03*	0.03*	0.03*			T*	0.01*	0.02*	0.01*	99.73*	99.72*	99.74*	0.07*	0.06*	0.06*	0.05*	0.05*	0.04*			T*	0.01*	0.01*	0.01*	99.84*
T*	0.02*	0.02*	0.01*	99.81*	99.84*	99.84*	0.03*	0.03*	0.03*	0*	0*	0*			C*	0.02*	0.01*	0.02*	0.02*	0.03*	0.04*	99.77*	99.79*	99.79*	0.03*	0.02*	0.01*			G*	0.02*	0.03*	0.01*	0.03*	0.01*	0.02*	0.02*	0*	0.01*	99.79*	99.81*	99.81*			G*	0.01*	0.02*	0.02*	0.01*
G*	0.01*	0.01*	0.01*	0.01*	0.01*	0.01*	0*	0.01*	0*	99.83*	99.86*	99.86*			A*	99.69*	99.7*	99.72*	0.02*	0.03*	0.02*	0.04*	0.02*	0.03*	0.09*	0.09*	0.09*			T*	0.01*	0*	0.01*	99.78*	99.8*	99.81*	0.04*	0.02*	0.03*	0.03*	0.02*	0.01*			G*	0.05*	0.05*	0.04*	0.02*
A*	99.82*	99.85*	99.85*	0.01*	0.01*	0.01*	0*	0*	0*	0.03*	0.03*	0.03*			G*	0.01*	0.02*	0.02*	0.03*	0.02*	0.02*	0.01*	0.01*	0.02*	99.78*	99.79*	99.8*			T*	0.03*	0*	0*	99.77*	99.76*	99.78*	0.04*	0.03*	0.03*	0.02*	0.06*	0.04*			C*	0.02*	0.02*	0.02*	0.05*
A*	99.82*	99.85*	99.85*	0*	0*	0*	0*	0*	0*	0.03*	0.03*	0.03*			G*	0.11*	0.13*	0.12*	0.02*	0.02*	0.03*	0.01*	0.01*	0.01*	99.7*	99.68*	99.7*			T*	0.03*	0.03*	0.02*	99.78*	99.77*	99.78*	0.04*	0.04*	0.03*	0.02*	0.01*	0.02*			A*	99.81*	99.83*	99.82*	0.01*
A*	99.81*	99.84*	99.84*	0*	0*	0*	0*	0*	0*	0.03*	0.03*	0.03*			C*	0.01*	0.02*	0.02*	0.02*	0.02*	0.02*	99.78*	99.8*	99.78*	0.02*	0.01*	0.03*			T*	0.01*	0.03*	0.02*	99.77*	99.75*	99.78*	0.03*	0.04*	0.03*	0.03*	0*	0.01*			G*	0.02*	0.01*	0.02*	0.01*
[truncated: 8 more columns]
