# Supplementary material for: Targeted DNA ADP-ribosylation triggers templated repair in bacteria and base mutagenesis in eukaryotes
Source: Nat Biotechnol. 2025 Sep 4;44(7):1190–201. doi: 10.1038/s41587-025-02802-w (PMC13368585; doi:10.1038/s41587-025-02802-w)
Supplement: Supplementary file 15 — Statistical source data. [file 41587_2025_2802_MOESM15_ESM.xlsx]

## Sheet: ED Fig 8
			DarT2(D)-nSpRYCas9
gene	PAM	guide	T>A			T>C			T>G
PTEN	AGG	site 1	4.96	4.58	4.55	0.72	0.89	0.72	1.33	1.09	1.25
	TGG	site 2	1.13	1.2	1.63	1.54	1.57	1.92	0.14	0.19	0.11
	CAA	site 4	0.03	0.01	0.01	0.01	0.02	0.01	0.01	0.01	0
	GGA	site 6	3.14	2.92	2.6	0.66	0.74	0.7	0.92	0.81	0.8
	GTT	site 7	0.52	0.59	0.48	0.49	0.47	0.36	0.07	0.05	0.05
KCNA2	TGG	site 3	2.94	3	3.16	0.52	0.45	0.57	1.41	1.58	1.59
	GGC	site 6	6.41	6.63	6.23	2.82	3	2.93	1.91	2.21	2.22
	GAG	site 7	0.33	0.32	0.3	1.88	1.35	1.74	0.13	0.11	0.14
FANCF	GCC	site 13	0	0	0	0.02	0.03	0.01	0.03	0.02	0.03
