# Supplementary material for: Targeted DNA ADP-ribosylation triggers templated repair in bacteria and base mutagenesis in eukaryotes
Source: Nat Biotechnol. 2025 Sep 4;44(7):1190–201. doi: 10.1038/s41587-025-02802-w (PMC13368585; doi:10.1038/s41587-025-02802-w)
Supplement: Supplementary file 16 — Statistical source data. [file 41587_2025_2802_MOESM16_ESM.xlsx]

## Sheet: ED Fig 9
			Indel (%)						Correlation analysis
Gene_target	sgRNA	Base mutation (%)	Sanger sequencing	Illumina sequencing					Base mutation vs. Sanger sequencing	Base mutation vs. Illumina sequencing
EMX1	1	9.81178	27.1					Spearman r
	2	19.7832	31.8					r	0.6026	0.7909
FANCF	1	10.7172	4.1					95% confidence interval	0.2180 to 0.8252	0.3456 to 0.9455
	2	10.8429	18.7
	3	0.214201	2.07					P value
	4	20.8347	25.13					P (two-tailed)	0.0038	0.0055
	5	2.38	42.67	39.84				P value summary	**	**
	6	11.4867	28.43	40.5333				Exact or approximate P value?	Approximate	Exact
	7	3.17333	38.97	43.2967				Significant? (alpha = 0.05)	Yes	Yes
	8	7.00333	23.4	19.51
	9	0.12	35.43	18.73				Number of XY Pairs	21	11
VEGFA	1	18.1711	48.07
	2	25.2812	41.13
	3	27.9803	35.77
	4	17.663	43.7
KCNA2	1	3.49333	24.13	30.814
	2	21.71	58.03	67.7073
	3	30.1633	55.67	69.0937
	4	1.24	20.37	29.6336
PTEN	1	22.37	59.67	72.0294
	2	39.4333	49.7	65.2382
