# Supplementary material for: Targeted DNA ADP-ribosylation triggers templated repair in bacteria and base mutagenesis in eukaryotes
Source: Nat Biotechnol. 2025 Sep 4;44(7):1190–201. doi: 10.1038/s41587-025-02802-w (PMC13368585; doi:10.1038/s41587-025-02802-w)
Supplement: Supplementary file 17 — Statistical source data. [file 41587_2025_2802_MOESM17_ESM.xlsx]

## Sheet: ED Fig 10
b.
On-target Base mutation (%)_DarT2(D)-nCas9
dSaCas9 target	T > A			T > C			T > G
GAPDH	11.27	11.68	11.79	1.67	1.71	1.73	3.79	3.54	3.73
VEGFA	10.19	10.1	10.33	1.46	1.46	1.34	3.53	3.03	3.4
RP11	9.15	8.86	10.05	1.38	1.31	1.48	3.06	3.04	3.07
PTEN	8.7	9.29	10.25	1.3	1.32	1.22	2.88	3.05	3.17
KCNA2	8.42	9.19	9.35	1.46	1.24	1.36	3.17	3.11	3.06
On-target Base mutation (%)_BE4
dSaCas9 target	C > A			C > T			C > G
GAPDH	2.92	2.86	3.03	31.29	31.08	31.1	2.52	2.42	2.45
VEGFA	2.9	2.56	2.91	28.01	25.74	23.94	2.59	2.67	2.59
RP11	3.04	3.05	3.28	30.44	29.1	28.19	2.79	2.97	2.88
PTEN	2.87	2.74	2.69	30.23	28.39	24.25	2.26	2.54	2.45
KCNA2	2.64	2.76	2.52	28.1	28.59	24.67	2.32	2.47	2.2
c.
KCNA2 R-loop
	Targeted editor
	AE			BE4			No editor
T3	0.01	0.01	0.01	0.01	0.01	0.01	0.01	0.01	0.01
T6	0.03	0.01	0.01	0.02	0.01	0.01	0.01	0.01	0.01
C2	0.01	0.01	0.01	0.01	0.01	0.01	0.01	0.02	0.01
C5	0.01	0.01	0.01	0.01	0.01	0.01	0.01	0.01	0.02
C7	0.03	0.03	0.03	0.03	0.03	0.04	0.06	0.05	0.06
C8	0.01	0.01	0	0.01	0	0.02	0.01	0.01	0.01
C9	0.01	0.01	0.01	0.01	0.01	0.04	0.04	0.04	0.03
C12	0.01	0.01	0.01	0.01	0.01	0.01	0.01	0.01	0.01
C14	0.01	0.02	0.01	0.01	0.02	0.01	0.06	0.05	0.07
	Non-Targeted editor
	AE			BE4			No editor
T3	0.01	0.01	0.01	0.01	0.01	0.01	0.01	0.01	0.01
T6	0.01	0.02	0.02	0.01	0.01	0.01	0.01	0.01	0.01
C2	0.01	0.01	0.01	0.01	0.02	0.01	0.01	0.02	0.01
C5	0.01	0.01	0.01	0.01	0.01	0.01	0.01	0.01	0.02
C7	0.04	0.03	0.02	0.03	0.02	0.03	0.06	0.05	0.06
C8	0.01	0.01	0.01	0.01	0	0.01	0.01	0.01	0.01
C9	0.02	0.02	0.01	0.01	0.02	0.02	0.04	0.04	0.03
C12	0.01	0.01	0	0.01	0.01	0.01	0.01	0.01	0.01
C14	0.01	0.03	0.01	0.01	0.02	0.01	0.06	0.05	0.07
RP11 R-loop
	Targeted editor
	AE			BE4			No editor
T3	0.01	0.01	0.02	0.01	0.01	0.01	0.02	0.01	0.01
T9	0.05	0.07	0.07	0.03	0.04	0.04	0.03	0.02	0.02
C2	0.07	0.09	0.08	0.16	0.18	0.09	0.16	0.17	0.17
C5	0.1	0.08	0.1	0.11	0.09	0.08	0.03	0.03	0.04
C8	0.19	0.28	0.29	0.4	0.4	0.37	0.2	0.15	0.19
C10	3.99	4.96	4.4	5.71	5.49	5.44	4.91	4.4	5.13
C11	0.15	0.15	0.16	0.19	0.16	0.17	0.17	0.16	0.21
	Non-Targeted editor
	AE			BE4			No editor
T3	0.02	0.02	0.02	0.01	0.01	0.01	0.02	0.01	0.01
T9	0.05	0.07	0.06	0.04	0.04	0.04	0.03	0.02	0.02
C2	0.1	0.07	0.08	0.18	0.11	0.15	0.16	0.17	0.17
C5	0.09	0.09	0.09	0.08	0.08	0.09	0.03	0.03	0.04
C8	0.25	0.24	0.3	0.45	0.3	0.28	0.2	0.15	0.19
C10	4.45	4.06	5.49	6.13	4.48	4.76	4.91	4.4	5.13
C11	0.13	0.13	0.18	0.21	0.19	0.2	0.17	0.16	0.21
GAPDH R-loop
	Targeted editor
	AE			BE4			No editor
T4	0.16	0.16	0.19	0.17	0.18	0.18	0.07	0.05	0.06
C6	0.07	0.07	0.06	0.1	0.08	0.08	0.14	0.12	0.11
C9	0.08	0.08	0.07	0.07	0.07	0.07	0.11	0.12	0.11
C10	0.05	0.04	0.03	0.05	0.05	0.04	0.12	0.11	0.13
C14	0.05	0.06	0.06	0.05	0.05	0.05	0.05	0.06	0.07
C15	0.03	0.04	0.04	0.03	0.03	0.04	0.02	0.03	0.03
	Non-Targeted editor
	AE			BE4			No editor
T4	0.18	0.18	0.15	0.18	0.15	0.2	0.07	0.05	0.06
C6	0.08	0.07	0.08	0.09	0.08	0.1	0.14	0.12	0.11
C9	0.06	0.07	0.07	0.09	0.08	0.07	0.11	0.12	0.11
C10	0.04	0.05	0.04	0.03	0.04	0.05	0.12	0.11	0.13
C14	0.05	0.06	0.06	0.05	0.04	0.05	0.05	0.06	0.07
C15	0.03	0.03	0.03	0.03	0.03	0.03	0.02	0.03	0.03
